# Supplementary material for: Scoping review of preclinical and clinical studies on the role of HMGB1 in heart disease
Source: NPJ Cardiovasc Health. 2026 Apr 9;3:20. doi: 10.1038/s44325-026-00119-4 (PMC13066481; doi:10.1038/s44325-026-00119-4)
Supplement: Supplementary file 2 — Supplementary Data 1 [file 44325_2026_119_MOESM2_ESM.xlsx]

## Sheet: Ischemic heart disease
Ttitle	Year	Journal	Volume	Issue	Pages	Authors	Abstract	Doi	Class	Study population	Models	Primary intervention	Agnoist	Antagnoist	HMGB1 effect	Receptors related to HMGB1	Pathways related to HMGB1
(<i>S</i>)-1-(Œ±-Naphthylmethyl)-6,7-dihydroxy-1,2,3,4-tetrahydroisoquinoline (CKD712) Reduces Rat Myocardial Apoptosis against Ischemia and Reperfusion Injury by Activation of Phosphatidylinositol 3-Kinase/Akt Signaling and Anti-inflammatory Action in Viv	2009	JOURNAL OF PHARMACOLOGY AND EXPERIMENTAL THERAPEUTICS	330	2	440-448	Jin, Y. C. and Lee, Y. S. and Kim, Y. M. and Seo, H. G. and Lee, J. H. and Kim, H. J. and Yun-Choi, H. S. and Chang, K. C.	We examined our hypothesis that (S)-1-(alpha-naphthylmethyl)-6,7dihydroxy-1,2,3,4-tetrahydroisoquinoline (CKD712) inhibits apoptosis in myocardial ischemia and reperfusion (I/R) injury in vivo via activation of the phosphatidylinositol 3-kinase (PI3K)/Akt pathway and by reducing inflammation during I/R. To do this, we induced a 30-min period of ischemia by occlusion of the left anterior descendin…	10.1124/jpet.108.150342	mediator	Sprague-Dawley rats	IR	S)-1-(alpha-naphthylmethyl)-6,7-dihydroxy-1,2,3,4-tetrahydroisoquinoline (CKD712)	-	-	detrimental	-	-
The cardioprotection induced by lipopolysaccharide involves phosphoinositide 3-kinase/Akt and high mobility group box 1 pathways	2010	Journal of biomedical research	24	4	324-31	Liu, Xiang and Chen, Yijiang and Wu, Yanhu and Ha, Tuanzhu and Li, Chuanfu	OBJECTIVE: The mechanisms by which lipopolysaccharide (LPS) pretreatment induces cardioprotection following ischaemia/reperfusion (I/R) have not been fully elucidated. We hypothesized that activation of phosphoinositide 3-kinase (PI3K)/Akt and high mobility group box 1 (HMGBx1) signaling plays an important role in LPS-induced cardioprotection., METHODS: In in vivo experiments, age- and weight- ma…	https://dx.doi.org/10.1016/S1674-8301(10)60045-0	mediator	C57BL/10Sc mice	IR	LPS	-	-	detrimental	-	PI3K/Akt and HMGBx1 pathways.
Cardioprotection with forsythoside B in rat myocardial ischemia-reperfusion injury: Relation to inflammation response	2010	PHYTOMEDICINE	17	8	635-639	Jiang, W. L. and Fu, F. H. and Xu, B. M. and Tian, J. W. and Zhu, H. B. and Jian, Hou	The present study was undertaken to examine the effect of forsythoside B (FB) on rat myocardial ischemia-reperfusion (I/R) model and elucidate the potential mechanism. Left ventricular systolic pressure (LVSP) and +/- dp/dt(max) were detected. Blood samples were collected to determine serum levels of troponin T (Tn-T), TNF-alpha and IL-6. Hearts were harvested to assess histopathological change a…	10.1016/j.phymed.2009.10.017	mediator	Sprague-Dawley rats	IR	forsythoside B (FB)	-	-	detrimental	-	-
Minocycline protects against myocardial ischemia and reperfusion injury by inhibiting high mobility group box 1 protein in rats	2010	EUROPEAN JOURNAL OF PHARMACOLOGY	638	1	84-89	Hu, X. R. and Zhou, X. Y. and He, B. and Xu, C. W. and Wu, L. and Cui, B. and Wen, H. Z. and Lu, Z. B. and Jiang, H.	Minocycline has been shown to protect against myocardial ischemia and reperfusion injury. However, the mechanism remains unclear. This study was to investigate the role of high mobility group box 1 protein (HMGB1) in the cardioprotection of minocycline during myocardial ischemia and reperfusion in rats. Anesthetized male rats were once treated with minocycline (45 mg/kg, i.p.) 1 h before ischemia…	10.1016/j.ejphar.2010.03.059	mediator	Sprague-Dawley rats	IR	Minocycline	-	-	detrimental	-	-
Fucoidan, a sulfated polysaccharide from brown algae, against myocardial ischemia-reperfusion injury in rats <i>via</i> regulating the inflammation response	2011	FOOD AND CHEMICAL TOXICOLOGY	49	9	2090-2095	Li, C. M. and Gao, Y. L. and Xing, Y. L. and Zhu, H. B. and Shen, J. Y. and Tian, J. W.	The aim of the study was to determine the effects of fucoidan on rat myocardial ischemia-reperfusion (I/R) model and elucidate the potential mechanisms. Myocardial I/R injury was induced by the occlusion of left anterior descending coronary artery for 30 min followed by reperfusion for 2 h. After 2 h reperfusion, hemodynamics parameters were detected. Blood samples were collected to determine ser…	10.1016/j.fct.2011.05.022	mediator	Sprague-Dawley rats	IR	fucoidan	-	-	detrimental	-	-
Peroxynitrite induces HMGB1 release by cardiac cells in vitro and HMGB1 upregulation in the infarcted myocardium in vivo	2011	Cardiovascular research	89	3	586-94	Loukili, Noureddine and Rosenblatt-Velin, Nathalie and Li, Jianhui and Clerc, Stephanie and Pacher, Pal and Feihl, Francois and Waeber, Bernard and Liaudet, Lucas	AIMS: High-mobility group box 1 (HMGB1) is a nuclear protein actively secreted by immune cells and passively released by necrotic cells that initiates pro-inflammatory signalling through binding to the receptor for advance glycation end-products. HMGB1 has been established as a key inflammatory mediator during myocardial infarction, but the proximal mechanisms responsible for myocardial HMGB1 exp…	https://dx.doi.org/10.1093/cvr/cvq373	mediator	H9c2 cell and Wistar rats	IR	Peroxynitrite	-	-	detrimental	RAGE and TLR4	-
Comparison of cardioprotective and anti-inflammatory effects of ischemia pre- and postconditioning in rats with myocardial ischemia-reperfusion injury	2011	INFLAMMATION RESEARCH	60	6	547-554	Xiong, J. and Wang, Q. and Xue, F. S. and Yuan, Y. J. and Li, S. and Liu, J. H. and Liao, X. and Zhang, Y. M.	Objective To compare cardioprotective and anti-inflammatory effects of ischemia preconditioning (IPC) and ischemia postconditioning (IPOC) in a rat myocardial ischemia-reperfusion injury (IRI) model.Methods Forty Sprague-Dawley rats were randomly divided equally into four groups. In the groups other than the sham group, the left anterior descending coronary artery was ligated for 30 min followed …	10.1007/s00011-010-0303-4	mediator	Sprague Dawley rats	IR	Pre- and Post-Condition	-	-	detrimental	-	-
2-Methoxycinnamaldehyde from <i>Cinnamomum cassia</i> reduces rat myocardial ischemia and reperfusion injury <i>in vivo</i> due to HO-1 induction	2012	JOURNAL OF ETHNOPHARMACOLOGY	139	2	605-615	Hwa, J. S. and Jin, Y. C. and Lee, Y. S. and Ko, Y. S. and Kim, Y. M. and Shi, L. Y. and Kim, H. J. and Lee, J. H. and Ngoc, T. M. and Bae, K. H. and Kim, Y. S. and Chang, K. C.	Ethnopharmacological relevance: Cinnamomum cassia Blume has been used as a traditional Chinese herbal medicine for alleviation of fever, inflammation, chronic bronchitis, and to improve blood circulation.Aim of the study: We addressed whether 2-methoxycinnamaldehyde (2-MCA), one of active ingredients of Cinnamomum cassia, reduces vascular cell adhesion molecule-1 (VCAM-1) expression in tumor necr…	10.1016/j.jep.2011.12.001	mediator	Sprague-Dawley rats	IR	2-Methoxycinnamaldehyde	-	-	detrimental	-	-
Cardioprotection of Asperosaponin X on experimental myocardial ischemia injury	2012	INTERNATIONAL JOURNAL OF CARDIOLOGY	155	3	430-436	Jiang, W. L. and Zhang, S. P. and Zhu, H. B. and Hou, J.	Background: Asperosaponin X was isolated from the roots of Dipsacus asper. In this study, we investigated the anti-myocardial ischemia and reperfusion (I/R) injury effects of Asperosaponin X in vivo and elucidated the potential mechanism in vitro.Results: Asperosaponin X significantly attenuated hypoxia-induced cytotoxicity in a concentration-dependent manner in H9c2 cells. Treatment of H9c2 cell…	10.1016/j.ijcard.2011.06.010	mediator	Sprague-Dawley rats	IR	Asperosaponin X	-	-	detrimental	-	HMGB1-dependent NF-κB signaling pathway
Cardioprotection with 8-O-acetyl shanzhiside methylester on experimental myocardial ischemia injury	2012	EUROPEAN JOURNAL OF PHARMACEUTICAL SCIENCES	47	1	124-130	Kang, Z. C. and Jiang, W. L. and Xu, Y. and Zhu, H. B. and Hou, J.	8-O-acetyl shanzhiside methylester (ND01) was isolated from the leaves of Lamiophlomis rotata (Benth.) Kudo. In this study, we investigated the anti-myocardial ischemia and reperfusion (I/R) injury effects of ND01 in vivo and elucidated the potential mechanism in vitro. The results indicated that ND01 significantly attenuated hypoxia-induced cytotoxicity in a concentration-dependent manner in H9c…	10.1016/j.ejps.2012.05.011	mediator	Sprague-Dawley rats	IR	8-O-acetyl shanzhiside methylester (ND01)	-	-	detrimental	-	HMGB1-dependent NF-κB signaling pathway.
Combined postconditioning with ischemia and alpha7nAChR agonist produces an enhanced protection against rat myocardial ischemia reperfusion injury	2012	Chinese medical journal	125	2	326-31	Xiong, Jun and Yuan, Yu-Jing and Xue, Fu-Shan and Wang, Qiang and Li, Shan and Liao, Xu and Liu, Jian-Hua and Chen, Yi and Li, Rui-Ping	BACKGROUND: Inflammation is one of important mechanisms for myocardial ischemia reperfusion injury (IRI). Ischemia postconditioning (IPOC) can protect the heart against IRI by inhibiting inflammation, but its cardioprotection is weaker than that of ischemia preconditioning. Recently, the alpha7 subunit-containing nicotinic acetylcholine receptor (alpha7nAChR) agonist has shown anti-inflammatory e…	10.3760/cma.j.issn.0366-6999.2012.02.030	mediator	Sprague-Dawley rats	IR	α7nAChR agonist	-	-	detrimental	-	-
Curcumin reduces the cardiac ischemia-reperfusion injury: involvement of the toll-like receptor 2 in cardiomyocytes	2012	JOURNAL OF NUTRITIONAL BIOCHEMISTRY	23	11	1514-1523	Kim, Y. S. and Kwon, J. S. and Cho, Y. K. and Jeong, M. H. and Cho, J. G. and Park, J. C. and Kang, J. C. and Ahn, Y.	Curcumin, a polyphenolic compound derived from turmeric, has protective effects on myocardial injury through attenuation of oxidative stress and inflammation. Toll-like receptor 2 (TLR2), a key mediator of the innate immune system, is involved in myocardial infarction and examined if controlled by curcumin. Rat cardiomyocytes (CMs) were stimulated with tumor necrosis factor (TNF)-alpha, peptidogl…	10.1016/j.jnutbio.2011.10.004	mediator	Sprague-Dawley rats	IR	Curcumin	-	-	detrimental	-	-
Geranylgeranylacetone protects against myocardial ischemia and reperfusion injury by inhibiting high-mobility group box 1 protein in rats	2012	MOLECULAR MEDICINE REPORTS	5	2	521-524	Wang, N. and Min, X. W. and Li, D. F. and He, P. G. and Zhao, L. B.	The high mobility group box 1 (HMGB1) protein plays an important role in myocardial ischemia and reperfusion (I/R) injury. Geranylgeranylacetone (GGA), a heat shock protein 72 inducer, has been reported to reduce myocardial I/R injury. The aim of this study was to investigate the cardioprotective mechanism of GGA during myocardial I/R injury in rats. Anesthetized male rats were treated once with …	10.3892/mmr.2011.666	mediator	Sprague-Dawley rats	IR	Geranylgeranylacetone (GGA)	-	-	detrimental	-	-
Glucagon-like peptide-1 receptor agonist protects against hyperglycemia-induced cardiocytes injury by inhibiting high mobility group box 1 expression	2012	MOLECULAR BIOLOGY REPORTS	39	12	10705-10711	Cai, Y. L. and Hu, X. R. and Yi, B. and Zhang, T. and Wen, Z. Y.	Glucagon-like peptide-1 (GLP-1), a gut incretin hormone secreted from L cells, and a GLP-1 receptor agonist, exendin-4 (Ex-4) has been shown to be cardioprotective and could exert beneficial effects through its anti-inflammatory property. However, the mechanism remains unclear. The purpose of this study was to investigate whether Ex-4 could ameliorate myocardial cell injury by inhibiting high mob…	10.1007/s11033-012-1961-9	mediator	rat ventricular myocytes	hyperglycemia-induced cardiocytes injury	Exendin-4	-	-	detrimental	-	-
High mobility box 1 mediates neutrophil recruitment in myocardial ischemia-reperfusion injury through toll like receptor 4-related pathway	2012	GENE	509	1	149-153	Ding, H. S. and Yang, J. and Gong, F. L. and Ding, J. W. and Li, S. and Jiang, Y. R.	This study aimed to explore the role of high mobility box 1 (HMGB1) and its receptor toll like receptor 4 (TLR4) on neutrophils in myocardial ischemia reperfusion (I/R) injury. We constructed TLR4-mutant (C3H/HeJ) and control (C3H/HeN) mouse models of myocardial I/R injury and subjected the mice to 30 min of ischemia and 6 h of reperfusion. Light microscope was used to observe structural changes …	10.1016/j.gene.2012.07.072	mediator	TLR4-mutant (C3H/HeJ) and control (C3H/HeN) mouse	IR	TLR4-mutant (C3H/HeJ) mice	-	-	detrimental	TLR4	HMGB1/TLR4-related pathway
Postconditioning with Œ±7nAChR Agonist Attenuates Systemic Inflammatory Response to Myocardial Ischemia-Reperfusion Injury in Rats	2012	INFLAMMATION	35	4	1357-1364	Xiong, J. and Yuan, Y. J. and Xue, F. S. and Wang, Q. and Cheng, Y. and Li, R. P. and Liao, X. and Liu, J. H.	The inflammatory response plays a major role in ischemia-reperfusion injury (IRI). Considering that cholinergic stimulation can inhibit inflammatory response through the cholinergic anti-inflammatory pathway (CAP) and the alpha subunit-containing nicotinic acetylcholine receptor(alpha 7nAChR) expressed by immune cells is an important component of CAP, we assessed the effect of postconditioning wi…	10.1007/s10753-012-9449-2	mediator	Sprague-Dawley rats	IR	Œ±7nAChR Agonist	-	-	detrimental	-	-
Pressure overload promotes HMGB1-inflammasome signaling in the ischemic-reperfused heart	2012	Hypertension	60	3	-	Baban, B. and Grochowska, K. and Masoumy, M. and Liu, J. Y. and Mozaffari, M.	Damage-associated molecular patterns (DAMPs) are released following tissue injury and cell death and can activate pro-inflammatory pathways. Prototypical DAMPs include the high-mobility group box 1 (HMGB1) protein which is released from necrotic cells. We have shown that pressure overload increases infarct size in association with poorer functional recovery of the heart subjected to an ischemia-r…		mediator	Sprague-Dawley rats	Langendorff	pressure overload	-	-	detrimental	-	-
Postconditioning with vagal stimulation attenuates local and systemic inflammatory responses to myocardial ischemia reperfusion injury in rats	2012	INFLAMMATION RESEARCH	61	11	1273-1282	Wang, Q. and Cheng, Y. and Xue, F. S. and Yuan, Y. J. and Xiong, J. and Li, R. P. and Liao, X. and Liu, J. H.	To assess effects of postconditioning with the vagal stimulation (VS) on the local and systematic inflammatory responses to acute myocardial ischemia reperfusion injury (IRI).Sixty male Sprague-Dawley rats were randomly allocated into three groups: sham group, ischemia reperfusion group (IR group), and postconditioning with the VS group (POVS group). Serum levels of inflammatory cytokines during …	10.1007/s00011-012-0527-6	mediator	Sprague Dawley rats	IR	vagal stimulation	-	-	detrimental	-	-
Postconditioning with alpha7nAChR agonist attenuates systemic inflammatory response to myocardial ischemia--reperfusion injury in rats	2012	Inflammation	35	4	1357-64	Xiong, Jun and Yuan, Yu-Jing and Xue, Fu-Shan and Wang, Qiang and Cheng, Yi and Li, Rui-Ping and Liao, Xu and Liu, Jian-Hua	The inflammatory response plays a major role in ischemia-reperfusion injury (IRI). Considering that cholinergic stimulation can inhibit inflammatory response through the cholinergic anti-inflammatory pathway (CAP) and the alpha subunit-containing nicotinic acetylcholine receptor(alpha7nAChR) expressed by immune cells is an important component of CAP, we assessed the effect of postconditioning wit…	https://dx.doi.org/10.1007/s10753-012-9449-2	mediator	Sprague Dawley rats	IR	α7nAChR agonist	-	-	detrimental	-	-
Ethyl pyruvate reduces myocardial ischemia and reperfusion injury by inhibiting high mobility group box 1 protein in rats	2012	MOLECULAR BIOLOGY REPORTS	39	1	227-231	Hu, X. R. and Cui, B. and Zhou, X. Y. and Xu, C. W. and Lu, Z. B. and Jiang, H.	High mobility group box 1 protein (HMGB1) plays an important role in myocardial ischemia and reperfusion (I/R) injury. Ethyl pyruvate (EP), a potent reactive oxygen species scavenger, has been reported to inhibit myocardial apoptosis and reduce myocardial I/R injury. The aim of this study was to investigate the mechanism by which EP reduces myocardial I/R injury in rats. Anesthetized male rats we…	10.1007/s11033-011-0730-5	mediator	Sprague Dawley rats	IR	Ethyl pyruvate	-	-	detrimental	-	-
Dobutamine-mediated heme oxygenase-1 induction via PI3K and p38 MAPK inhibits high mobility group box 1 protein release and attenuates rat myocardial ischemia/reperfusion injury in vivo	2013	The Journal of surgical research	183	2	509-16	Wang, Jichun and Yang, Hongxin and Hu, Xiaorong and Fu, Wenwen and Xie, Jing and Zhou, Xiaoya and Xu, Weipan and Jiang, Hong	BACKGROUND: It has been reported that the induction of heme oxygenase-1 (HO-1) mediated by beta1-adrenergic receptor inhibits high mobility group box 1 protein (HMGB1) release and increases the survival rate in cecal ligation and puncture-induced septic mice. The present study aimed to investigate whether dobutamine, a selective beta1-adrenergic receptor agonist, could inhibit HMGB1 release via b…	https://dx.doi.org/10.1016/j.jss.2013.02.051	mediator	Sprague-Dawley rats	IR	dobutamine	-	-	detrimental	b1-adrenergic receptor	PI3K/p38MAPK signaling pathway
Exendin-4 attenuates myocardial ischemia and reperfusion injury by inhibiting high mobility group box 1 protein expression	2013	CARDIOLOGY JOURNAL	20	6	600-604	Hu, G. Y. and Zhang, Y. J. and Jiang, H. and Hu, X. R.	Background: High mobility group box 1 protein (HMGB1) plays an important role in myocardial ischemia and reperfusion (I/R) injury. Exendin-4 (Ex-4), glucagon-like peptide-1 receptor agonist, has been reported to attenuate myocardial I/R injury. This study was to investigate the potential mechanism by which Ex-4 attenuates myocardial I/R injury in rats.Methods: Anesthetized male rats were once tre…	10.5603/CJ.2013.0159	mediator	Sprague-Dawley rats	IR	Exendin-4	-	-	detrimental	-	-
The HMGB1-TLR4 axis contributes to myocardial ischemia/reperfusion injury via regulation of cardiomyocyte apoptosis	2013	GENE	527	1	389-393	Ding, H. S. and Yang, J. and Chen, P. and Bo, S. Q. and Ding, J. W. and Yu, Q. Q.	Toll-like receptor 4 (TLR4) and its ligand high mobility group box 1 (HMGB1), are known for playing central roles in ischemia-reperfusion injury in myocardium. However, the detailed mechanisms of TLR4 and HMGB1 are not fully understood. The aim of this study was to investigate the effects and possible mechanisms of the HMGB1-TLR4 axis and cardiomyocyte apoptosis on myocardial ischemic damage. Art…	10.1016/j.gene.2013.05.041	mediator	C3H/HeN mice and C3H/HeJ mice	IR	TLR4-mutant (C3H/HeJ) mice	-	-	detrimental	TLR4	HMGB1-TLR4 axis
Protective effects of osthole against myocardial ischemia/reperfusion injury in rats	2013	INTERNATIONAL JOURNAL OF MOLECULAR MEDICINE	32	2	365-372	Wang, X. Y. and Dong, W. P. and Bi, S. H. and Pan, Z. G. and Yu, H. and Wang, X. W. and Ma, T. and Wang, J. and Zhang, W. D.	Osthole, a bioactive simple coumarin derivative extracted from a number of medicinal plants, such as Cnidium monnieri and Angelica pubescens, has been shown to exert a variety of pharmacological activities and is considered to have potential therapeutic applications. In this study, we investigated the protective effects of osthole against myocardial ischemia/reperfusion (I/R) injury in rats. Male…	10.3892/ijmm.2013.1386	mediator	Sprague Dawley rats	IR	Osthole	-	-	detrimental	-	HMGB1-dependent NF-κB signaling pathway.
Anti-inflammatory effect of exendin-4 postconditioning during myocardial ischemia and reperfusion	2014	MOLECULAR BIOLOGY REPORTS	41	6	3853-3857	Du, X. J. and Hu, X. R. and Wei, J.	High mobility group box 1 protein (HMGB1) plays an important role in myocardial ischemia and reperfusion (I/R) injury. Preconditioning of exendin-4 (Ex), a glucagon-like peptide-1 receptor agonist, has been reported to attenuate myocardial I/R injury. The current study investigated whether Ex postconditioning also attenuated myocardial I/R injury and the potential mechanisms. Anesthetized male ra…	10.1007/s11033-014-3252-0	mediator	Sprague-Dawley rats	IR	Exendin-4	-	-	detrimental	-	-
Anti-inflammatory effect of sodium butyrate preconditioning during myocardial ischemia/reperfusion	2014	EXPERIMENTAL AND THERAPEUTIC MEDICINE	8	1	229-232	Hu, X. R. and Zhang, K. and Xu, C. W. and Chen, Z. Q. and Jiang, H.	High mobility group box 1 protein (HMGB1) has an important role in myocardial ischemia/reperfusion (I/R) injury. Sodium butyrate, an inhibitor of histone deacetylase, has been shown to inhibit HMGB1 expression. In the present study, the effect of sodium butyrate on myocardial I/R injury in rats was investigated. Anesthetized male rats were intra-peritoneally administered sodium butyrate (100 or 3…	10.3892/etm.2014.1726	mediator	Sprague-Dawley rats	IR	sodium butyrate	-	-	detrimental	-	-
Isoproterenol-mediated heme oxygenase-1 induction inhibits high mobility group box 1 protein release and protects against rat myocardial ischemia/reperfusion injury in vivo	2014	Molecular medicine reports	9	5	1863-8	Wang, Jichun and Hu, Xiaorong and Fu, Wenwen and Xie, Jing and Zhou, Xiaoya and Jiang, Hong	Isoproterenol (ISO) has been reported to inhibit high mobility group box 1 (HMGB1) protein release via heme oxygenase-1 (HO-1) induction in lipopolysaccharide (LPS)-activated RAW 264.7 cells and increase the survival rate of cecal ligation and puncture (CLP)-induced septic mice. Therefore, it was examined whether ISO-mediated HO-1 induction inhibits HMGB1 release in cardiac myocytes and attenuate…	https://dx.doi.org/10.3892/mmr.2014.2026	mediator	Sprague-Dawley rats	IR	Isoproterenol	-	-	detrimental	-	-
Nuclear factor-kappaB activation inhibitor attenuates ischemia reperfusion injury and inhibits Hmgb1 expression	2014	Inflammation research : official journal of the European Histamine Research Society ... [et al.]	63	11	919-25	Shi, Zhiyong and Lian, Aimin and Zhang, Fuquan	OBJECTIVE AND DESIGN: To investigate the effects of nuclear factor-kappaB activation inhibitor dehydroxymethylepoxyquinomicin (DHMEQ) on cardiac ischemia reperfusion injury in a transplantation model., METHODS: Hearts of C57BL/6 mice were flushed and stored in cold Bretschneider solution for 8 h and then transplanted into syngeneic recipient. Some mice were administrated intraperitoneally with DH…	https://dx.doi.org/10.1007/s00011-014-0765-x	mediator	C57BL/6 mice	heart transplantation	dehydroxymethylepoxyquinomicin (DHMEQ)	-	-	detrimental	TLR2 and TLR4	-
Postconditioning with rosuvastatin reduces myocardial ischemia-reperfusion injury by inhibiting high mobility group box 1 protein expression	2014	EXPERIMENTAL AND THERAPEUTIC MEDICINE	7	1	117-120	Du, X. J. and Hu, X. R. and Wei, J.	High mobility group box 1 protein (HMGB1) plays an important role in myocardial ischemia-reperfusion (I/R) injury. Rosuvastatin (RS) preconditioning has been reported to reduce myocardial I/R injury. The aim of this study was to investigate whether postconditioning with RS is able to reduce myocardial I/R injury by inhibiting HMGB1 expression in rats. Anesthetized male rats were subjected to isch…	10.3892/etm.2013.1362	mediator	Sprague-Dawley rats	IR	rosuvastatin	-	-	detrimental	-	-
Protective Effects of Berberine on Isoproterenol-Induced Acute Myocardial Ischemia in Rats through Regulating HMGB1-TLR4 Axis	2014	EVIDENCE-BASED COMPLEMENTARY AND ALTERNATIVE MEDICINE	2014	-	-	Zhang, T. Z. and Yang, S. H. and Du, J.	Berberine, an isoquinoline alkaloid originally isolated from the Chinese herb Coptis chinensis (Huanglian), has been shown to display a wide array of pharmacological activities. The present study was to investigate the effects of berberine against myocardial ischemia produced in rats by isoproterenol. 50 male Sprague-Dawley rats were randomized equally into five groups: a control group, an untrea…	10.1155/2014/849783	mediator	Sprague-Dawley rats	isoproterenol-induced myocardial damage	Berberine	-	-	detrimental	TLR4	HMGB1-TLR4 axis
[Selectively stimulating beta1-adrenergic receptor attenuates rat myocardial ischemia/reperfusion injury in vivo by inhibiting high mobility group box 1 protein release]	2014	Zhonghua xin xue guan bing za zhi	42	8	680-5	Wang, Jichun and Hu, Xiaorong and Xie, Jing and Zhou, Xiaoya and Jiang, Hong	OBJECTIVE: To investigate whether selectively stimulating beta1-adrenergic receptor could inhibit high mobility group box 1 protein and attenuate myocardial ischemia/reperfusion(I/R) injury in rats., METHODS: Eighty healthy male Sprague-Dawley (SD) rats were randomly divided into seven groups: (1) Sham operated group (SO); (2) Ischemia/reperfusion (I/R) group; (3) Dobutamine1 (5 microgxkg-1 . min…		mediator	Sprague-Dawley rats	IR	Dobutamine	-	-	detrimental	-	-
Sparstolonin B attenuates hypoxia-reoxygenation-induced cardiomyocyte inflammation	2014	EXPERIMENTAL BIOLOGY AND MEDICINE	239	3	376-384	Liu, Q. and Wang, J. F. and Liang, Q. L. and Wang, D. W. and Luo, Y. and Li, J. P. and Janicki, J. S. and Fan, D. P.	Myocardial ischemia-reperfusion (MIR) injury is characterized by a rapid increase in cytokines and chemokines and an infiltration of inflammatory cells. Toll-like receptors (TLRs) 2 and 4 mediate these inflammatory responses. Herein we investigated the ability of Sparstolonin B (SsnB), a new selective TLR2/4 antagonist, to inhibit the TLR2/4-mediated inflammatory responses during cardiomyocyte hy…	10.1177/1535370213517620	mediator	H9c2 cells	H/R	Sparstolonin B	-	-	detrimental	TLR2 and TLR4	-
Activated Platelets Interfere with Recruitment of Mesenchymal Stem Cells to Apoptotic Cardiac Cells via High Mobility Group Box 1/Toll-like Receptor 4-mediated Down-regulation of Hepatocyte Growth Factor Receptor MET	2014	JOURNAL OF BIOLOGICAL CHEMISTRY	289	16	11068-11082	Vogel, S. and Chatterjee, M. and Metzger, K. and Borst, O. and Geisler, T. and Seizer, P. and M√ºller, I. and Mack, A. and Schumann, S. and B√ºhring, H. J. and Lang, F. and Sorg, R. V. and Langer, H. and Gawaz, M.	Background: Mesenchymal stem cells (MSC) contribute to cardiac repair after myocardial injury. Underlying molecular mechanisms remain unexplored. Results: Activated platelets inhibit recruitment of MSC to apoptotic cardiac myocytes and fibroblasts via HMGB1/TLR-4-mediated down-regulation of HGF receptor MET. Conclusion: We identify a novel mechanism by which platelets impair MSC migration to dama…	10.1074/jbc.M113.530287	mediator	Human MSC, Cardiac Myocytes and Cardiac Fibroblasts	Apoptosis and Necrosis in Cardiac Myocytes and Cardiac Fibroblasts	Platlet activation	-	-	detrimental	TLR4	HMGB1/TLR4
Anti-inflammatory Effect of B-Type Natriuretic Peptide Postconditioning During Myocardial Ischemia-Reperfusion: Involvement of PI3K/Akt Signaling Pathway	2014	INFLAMMATION	37	5	1669-1674	Hu, G. Y. and Huang, X. Y. and Zhang, K. and Jiang, H. and Hu, X. R.	High mobility group box 1 protein (HMGB1) plays an important role in myocardial ischemia-reperfusion (I/R) injury. B-type natriuretic peptide (BNP) postconditioning has been reported to reduce myocardial I/R injury. The present study investigated whether postconditioning of BNP could reduce myocardial I/R injury by inhibiting HMGB1 expression and the potential mechanisms in rats. The left anterio…	10.1007/s10753-014-9895-0	mediator	Sprague-Dawley rats	IR	BNP	-	-	detrimental	-	PI3K/Akt
Optimal intervention time of vagal stimulation attenuating myocardial ischemia/reperfusion injury in rats	2014	INFLAMMATION RESEARCH	63	12	987-999	Wang, Q. and Li, R. P. and Xue, F. S. and Wang, S. Y. and Cui, X. L. and Cheng, Y. and Liu, G. P. and Liao, X.	To determine the optimal intervention time of the vagal stimulation (VS) attenuating myocardial ischemia/reperfusion injury (IRI).One hundred and twenty male SD rats were randomly allocated into six groups: sham group, IRI group, the VS performed at 15 min of ischemia (VSI15) group, the VS performed immediately before reperfusion (VSR0) group, the VS performed at 30 min of reperfusion (VSR30) gro…	10.1007/s00011-014-0775-8	mediator	Sprague Dawley rats	IR	vagal stimulation	-	-	detrimental	-	-
Thrombomodulin's lectin-like domain reduces myocardial damage by interfering with HMGB1-mediated TLR2 signalling	2014	CARDIOVASCULAR RESEARCH	101	3	400-410	Herzog, C. and Lorenz, A. and Gillmann, H. J. and Chowdhury, A. and Larmann, J. and Harendza, T. and Echtermeyer, F. and M√ºller, M. and Schmitz, M. and Stypmann, J. and Seidler, D. G. and Damm, M. and Stehr, S. N. and Koch, T. and Wollert, K. C. and Conway, E. M. and Theilmeier, G.	Aims Thrombomodulin (TM), via its lectin-like domain (LLD), exhibits anti-inflammatory properties partly by sequestering the pro-inflammatory cytokine, high-mobility group box 1 (HMGB1). Since myocardial damage after ischaemia and reperfusion is mediated by inflammation, we evaluated the cardioprotective effects of the LLD of TM. Using an in vivo mouse model of transient ischaemia and in vitro mo…	10.1093/cvr/cvt275	mediator/perturbation	WT and TM LeD/LeD mice	IR	Thrombomodulin	HMGB1 (R&D)	anti-HMGB1	detrimental	TLR2	HMGB1/TLR2
Amitriptyline pharmacologically preconditions rat hearts against cardiac ischemic-reperfusion injury	2015	INTERNATIONAL JOURNAL OF CARDIOLOGY	190	-	353-359	Lee, S. M. and Hutchinson, M. and Staikopoulos, V. and Saint, D. A.	Background/objectives: Amitriptyline (AMY) is a tricyclic anti-depressant that has recently been shown to have anti-inflammatory properties. We investigated whether AMY is cardioprotective against reperfusion injury in ex-vivo rat hearts.Methods: Thirty adult Sprague-Dawley rat hearts were perfused ex-vivo in a Langendorff apparatus. All hearts except SHAM (n=6, perfused for 110 min.) received 30…	10.1016/j.ijcard.2015.04.120	mediator	Sprague-Dawley rats	Langendorff	Amitriptyline	-	-	detrimental	-	-
PEDF attenuates hypoxia-induced apoptosis and necrosis in H9c2 cells by inhibiting p53 mitochondrial translocation via PEDF-R	2015	BIOCHEMICAL AND BIOPHYSICAL RESEARCH COMMUNICATIONS	465	3	394-401	Wang, X. Y. and Zhang, Y. Q. and Lu, P. and Zhang, H. and Li, Y. F. and Dong, H. Y. and Zhang, Z. M.	Pigment epithelial-derived factor (PEDF) is a multifunctional secreted glycoprotein, which could protect against hypoxia-induced cell death related to its anti-oxidative effect in cultured cardiomyocytes. However, the pathway mediating this cytoprotective process has not been fully established. Here we confirmed that PEDF bound to pigment epithelial-derived factor receptor (PEDF-R) expressed on t…	10.1016/j.bbrc.2015.08.015	mediator	H9c2 cell	HR	PEDF	-	-	detrimental	-	-
Postconditioning with simvastatin decreases myocardial injury in rats following acute myocardial ischemia	2015	EXPERIMENTAL AND THERAPEUTIC MEDICINE	9	4	1166-1170	Yao, H. C. and Yang, L. J. and Han, Q. F. and Wang, L. H. and Wu, L. and Zhang, C. Y. and Tian, K. L. and Zhang, M.	The aim of the present study was to investigate whether postconditioning with simvastatin attenuated myocardial ischemia reperfusion injury by inhibiting the expression of high mobility group box 1 (HMGB1) in rat myocardium following acute myocardial ischemia. In total, 30 male Sprague-Dawley rats were divided into sham operation (sham; n=10), acute myocardial infarction (AMI; n=10) and simvastat…	10.3892/etm.2015.2273	mediator	Sprague-Dawley rats	IR	simvastatin	-	-	detrimental	-	-
Protective effect of olmesartan against cardiac ischemia/reperfusion injury in spontaneously hypertensive rats	2015	EXPERIMENTAL AND THERAPEUTIC MEDICINE	9	6	2081-2087	Lu, X. and Bi, Y. W. and Chen, K. B. and Wang, H. Y.	Olmesartan, as a new angiotensin II receptor blocker, has shown beneficial effects on cardiovascular diseases. Nevertheless, the effect of olmesartan on ischemia/reperfusion (I/R) injury in the hypertensive heart has not been investigated. Therefore, the present study aimed to investigate the effect of olmesartan on I/R injury in spontaneously hypertensive rats (SHRs). Experimental groups were de…	10.3892/etm.2015.2373	mediator	spontaneously hypertensive rats (SHRs)	IR	olmesartan	-	-	detrimental	-	-
Protective effects of tanshinone IIA on myocardial ischemia reperfusion injury by reducing oxidative stress, HMGB1 expression, and inflammatory reaction	2015	PHARMACEUTICAL BIOLOGY	53	12	1752-1758	Hu, H. L. and Zhai, C. L. and Qian, G. and Gu, A. M. and Liu, J. L. and Ying, F. and Xu, W. B. and Jin, D. D. and Wang, H. W. and Hu, H. Z. and Zhang, Y. Q. and Tang, G. M.	Context: Although there were reports on the protective functions of tanshinone IIA (TSA) on rat myocardial ischemia, the exerting mechanism has not been completely clarified.Objective: An attempt was made to further verify the protective effect of TSA on myocardial ischemia reperfusion injury and elucidate its underlying mechanism.Materials and methods: The rats were given TSA (10, 20, and 40 mg/…	10.3109/13880209.2015.1005753	mediator	Sprague-Dawley rats	IR	tanshinone IIA	-	-	detrimental	-	-
The Protective Role of Interleukin-33 in Myocardial Ischemia and Reperfusion Is Associated with Decreased HMGB1 Expression and Up-Regulation of the P38 MAPK Signaling Pathway	2015	PLOS ONE	10	11	-	Ma, R. S. and Hu, X. R. and Hu, G. Y. and Yi, C. F. and Zhang, C. J. and Li, X. F. and Li, Y. H. and Jiang, H.	Interleukin-33 (IL-33) plays a protective role in myocardial ischemia and reperfusion (I/R) injury, but the underlying mechanism was not fully elucidated. The present study was designed to investigate whether IL-33 protects against myocardial I/R injury by regulating both P38 mitogen-activated-protein kinase (P38 MAPK), which is involved in one of the downstream signaling pathways of IL-33, and h…	10.1371/journal.pone.0143064	mediator	Sprague Dawley rats	IR	IL-33	-	-	detrimental	-	HMGB1 and P38 MAPK signaling pathways
Beta-1-adrenergic receptors mediate Nrf2-HO-1-HMGB1 axis regulation to attenuate hypoxia/reoxygenation-induced cardiomyocytes injury in vitro	2015	Cellular Physiology and Biochemistry	35	2	767-777	Wang, J. and Hu, X. and Xie, J. and Xu, W. and Jiang, H.	Backgroud/Aims: The aim of the study was to evaluate the effects of beta1-adrenergic receptors (beta1-ARs) -mediated nuclear factor erythroid 2-related factor 2 (Nrf2)-heme oxygenase-1 (HO-1)-high mobility group box 1 protein (HMGB1) axis regulation in hypoxia/reoxygenation (H/R)-induced neonatal rat cardiomyocytes. Method(s): The neonatal cultured cardiomyocytes were concentration-dependently pr…	https://dx.doi.org/10.1159/000369736	mediator	neonatal rat cardiomyocytes	H/R	beta1-adrenergic receptor	-	-	detrimental	-	Nrf2/HO-1/HMGB1; PI3K/p38MAPK
Combined Vagal Stimulation and Limb Remote Ischemic Perconditioning Enhances Cardioprotection via an Anti-inflammatory Pathway	2015	INFLAMMATION	38	5	1748-1760	Wang, Q. and Liu, G. P. and Xue, F. S. and Wang, S. Y. and Cui, X. L. and Li, R. P. and Yang, G. Z. and Sun, C. and Liao, X.	Various combined interventions to acquire enhanced cardioprotection are prevalent focuses of current research. This randomized experiment assessed whether combined vagal stimulation perconditioning (VSPerC) and limb remote ischemic perconditioning (LRIPerC) improved cardioprotection compared to the use of either treatment alone in an in vivo rat model of myocardial ischemia/reperfusion injury. A …	10.1007/s10753-015-0152-y	mediator	Sprague Dawley rats	IR	Vagal	-	-	detrimental	-	-
Role of high-mobility group box-1 in myocardial ischemia/reperfusion injury and the effect of ethyl pyruvate	2015	EXPERIMENTAL AND THERAPEUTIC MEDICINE	9	4	1537-1541	Lin, Y. L. and Chen, L. L. and Li, W. W. and Fang, J.	High-mobility group box-1 (HMGB1) acts as a proinflammatory cytokine that triggers and amplifies the inflammation cascade following ischemia/reperfusion (I/R). Ethyl pyruvate (EP) has been reported to inhibit HMGB1 release in several I/R models. This study was designed to investigate the potential role of HMGB1 in a rat myocardial I/R model and to determine the effect of EP. Male Sprague Dawley r…	10.3892/etm.2015.2290	perturbation/mediator	Rats	IR	Ethyl pyruvate	rHMGB1 (BD Biosciences)	-	detrimental	-	-
Vagal modulation of high mobility group box-1 protein mediates electroacupuncture-induced cardioprotection in ischemia-reperfusion injury	2015	SCIENTIFIC REPORTS	5	-	-	Zhang, J. and Yong, Y. and Li, X. and Hu, Y. and Wang, J. and Wang, Y. Q. and Song, W. and Chen, W. T. and Xie, J. and Chen, X. M. and Lv, X. and Hou, L. L. and Wang, K. and Zhou, J. and Wang, X. R. and Song, J. G.	Excessive release of high mobility group box-1 (HMGB1) protein from ischemic cardiomyocytes activates inflammatory cascades and enhances myocardial injury after reperfusion. Here we report evidence that electroacupuncture of mice at Neiguan acupoints can inhibit the up-regulation of cardiac HMGB1 following myocardial ischemia and attenuate the associated inflammatory responses and myocardial inju…	10.1038/srep15503	mediator/perturbation	C57BL6 mice	IR	Vagal stimulation	recombinant HMGB1	anti-HMGB1	detrimental	-	α7nAchR-dependent pathway
Sepsis protects the myocardium and other organs from subsequent ischaemic/reperfusion injury via a MAPK-dependent mechanism	2015	Intensive care medicine experimental	3	1	35	Walshe, Criona M. and Laffey, John G. and Kevin, Leo and O'Toole, Daniel	BACKGROUND: Sepsis has been shown to precondition the intact heart against ischaemia/reperfusion (IR) injury, and prior endotoxin exposure of cells in in vitro models has shown evidence of protection against subsequent simulated ischaemia. Our aim in this study is to validate these findings and further investigate the signaling pathways involved., METHODS: Adult male Sprague Dawley rats were rand…	https://dx.doi.org/10.1186/s40635-014-0035-9	mediator/perturbation	Sprague-Dawley rats	CLP and Langendorff	Sepsis	-	anti-HMGB1	neutral	-	-
Angiotensin-converting enzyme 2 inhibits high-mobility group box 1 and attenuates cardiac dysfunction post-myocardial ischemia	2016	JOURNAL OF MOLECULAR MEDICINE-JMM	94	1	37-49	Qi, Y. F. and Zhang, J. and Wang, L. and Shenoy, V. and Krause, E. and Oh, S. P. and Pepine, C. J. and Katovich, M. J. and Raizada, M. K.	High-mobility group box 1 (HMGB1) triggers and amplifies inflammation cascade following ischemic injury, and its elevated levels are associated with adverse clinical outcomes in patients with myocardial infarction (MI). Angiotensin-converting enzyme 2 (ACE2), a key member of vasoprotective axis of the renin-angiotensin system (RAS), regulates cardiovascular functions and exerts beneficial effects…	10.1007/s00109-015-1356-1	mediator	ACE2 knock-in mice	PL	ACEi	-	-	detrimental	-	-
IL-23 Promotes Myocardial I/R Injury by Increasing the Inflammatory Responses and Oxidative Stress Reactions	2016	CELLULAR PHYSIOLOGY AND BIOCHEMISTRY	38	6	2163-2172	Hu, X. R. and Ma, R. S. and Lu, J. J. and Zhang, K. and Xu, W. P. and Jiang, H. and Da, Y. R.	Background/Aims: Inflammation and oxidative stress play an important role in myocardial ischemia and reperfusion (I/R) injury. We hypothesized that IL-23, a pro-inflammatory cytokine, could promote myocardial I/R injury by increasing the inflammatory response and oxidative stress. Methods: Male Sprague-Dawley rats were randomly assigned into sham operated control (SO) group, ischemia and reperfus…	10.1159/000445572	mediator	Sprague-Dawley rats	IR	IL-23	-	-	detrimental	-	-
MicroRNA-451 protects against cardiomyocyte anoxia/reoxygenation injury by inhibiting high mobility group box 1 expression	2016	MOLECULAR MEDICINE REPORTS	13	6	5335-5341	Xie, J. and Hu, X. R. and Yi, C. F. and Hu, G. Y. and Zhou, X. Y. and Jiang, H.	High mobility group box 1 (HMGB1) protein serves an important role in myocardial ischemia/reperfusion (I/R) injury. MicroRNAs (miRNAs) are a group of small non-coding RNAs that regulate numerous signaling pathways involved in myocardial I/R injury. The present study aimed to investigate whether miR-451 protects against cardiomyocyte anoxia/reoxygenation (A/R) injury by attenuating HMGB1 expressio…	10.3892/mmr.2016.5192	mediator	Neonatal rat ventricular myocytes	anoxia/reoxygenation (A/R)	MicroRNA-451	-	-	detrimental	-	-
Necroptosis Induced by Ad-HGF Activates Endogenous C-Kit+ Cardiac Stem Cells and Promotes Cardiomyocyte Proliferation and Angiogenesis in the Infarcted Aged Heart	2016	Cellular physiology and biochemistry : international journal of experimental cellular physiology, biochemistry, and pharmacology	40	5	847-860	Liu, Jiabao and Wu, Peng and Wang, Hao and Wang, Yunle and Du, Yingqiang and Cheng, Weili and Xu, Zhihui and Zhou, Ningtian and Wang, Liansheng and Yang, Zhijian	BACKGROUND/AIMS: The discovery of c-kit+ cardiac stem cells (CSCs) provided us with new therapeutic targets to repair the damaged heart. However, the precise mechanisms regulating CSC proliferation and differentiation in the aged heart remained elusive. Necroptosis, a type of regulated cell death, has recently been shown to occur following myocardial infarction (MI); however, its effect on c-kit+…	https://dx.doi.org/10.1159/000453144	mediator	Sprague-Dawley rats	PL	adenovirus carrying the HGF gene (Ad-HGF)	-	-	beneficial	-	-
Picroside II protects myocardium from ischemia/reperfusion-induced injury through inhibition of the inflammatory response	2016	EXPERIMENTAL AND THERAPEUTIC MEDICINE	12	6	3507-3514	Li, J. Z. and Xie, M. Q. and Mo, D. and Zhao, X. F. and Yu, S. Y. and Liu, L. J. and Wu, C. and Yang, Y.	The inflammatory response is important in the pathogenesis of myocardial ischemia/reperfusion (I/R) injury. Picroside II, the primary active constituent of Picrorhizae, has been reported to protect the myocardium from I/R-induced injury, however, the exact mechanism underlying these protective effects remains unclear. The aim of the present study was to investigate the mechanism underlying the pr…	10.3892/etm.2016.3841	mediator	Sprague-Dawley rats	IR	Picroside II	-	-	detrimental	TLR2 and TLR4	HMGB1‑RAGE/TLR‑2/TLR‑4‑NF‑κB signaling pathway
Protective effects of ghrelin against oxidative stress, inducible nitric oxide synthase and inflammation in a mouse model of myocardial ischemia/reperfusion injury via the HMGB1 and TLR4/NF-B pathway	2016	MOLECULAR MEDICINE REPORTS	14	3	2764-2770	Sun, N. and Wang, H. and Wang, L.	The present study aimed to investigate the protective effects of ghrelin against oxidative stress, inducible nitric oxide synthase (iNOS) and inflammation in a mouse model of myocardial ischemia/reperfusion injury (MIRI). In addition, the study aimed to determine its underlying mechanisms. A mouse model of MIRI was used in vivo, in order to ascertain the protective effects of ghrelin on MIRI. Com…	10.3892/mmr.2016.5535	mediator	C57BL/6 mice	IR	ghrelin	-	-	detrimental	TLR4	HMGB1/TLR4/NF-κB pathway
Short-Term Hesperidin Pretreatment Attenuates Rat Myocardial Ischemia/Reperfusion Injury by Inhibiting High Mobility Group Box 1 Protein Expression via the PI3K/Akt Pathway	2016	CELLULAR PHYSIOLOGY AND BIOCHEMISTRY	39	5	1850-1862	Li, X. F. and Hu, X. R. and Wang, F. C. and Xu, W. P. and Yi, C. F. and Ma, R. S. and Jiang, H.	Background/Aims: Hesperidin pretreatment has been shown to protect against myocardial ischemia/reperfusion (I/R) injury, but the underlying mechanism is poorly understood. This study aimed to investigate the cardioprotective effects of a 3-day hesperidin pretreatment on I/R injury and to further explore whether its mechanism of action was associated with the inhibition of high mobility group box …	10.1159/000447884	mediator	Sprague-Dawley rats	IR	Hesperidin	-	-	detrimental	-	PI3K/Akt pathway
Silencing cardiomyocyte TLR4 reduces injury following hypoxia	2016	EXPERIMENTAL CELL RESEARCH	348	2	115-122	Avlas, O. and Srara, S. and Shainberg, A. and Aravot, D. and Hochhauser, E.	Toll-like receptor 4 (TLR4), the receptor for lipopolysaccharide (LPS) of gram-negative pathogens expressed in the heart, is activated by several endogenous ligands associated with tissue injury in response to myocardial infarction (MI). The aim of this study was to investigate the involvement of TLR4 signaling in cardiomyocytes dysfunction following hypoxia (90 min) using multiple methodologies …	10.1016/j.yexcr.2016.07.020	mediator	C57Bl/6 mice	hypoxia	TLR4 small interfering siRNA	-	-	detrimental	TLR4	-
The spleen contributes importantly to myocardial infarct exacerbation during post-ischemic reperfusion in mice via signaling between cardiac HMGB1 and splenic RAGE	2016	BASIC RESEARCH IN CARDIOLOGY	111	6	-	Tian, Y. K. and Pan, D. F. and Chordia, M. D. and French, B. A. and Kron, I. L. and Yang, Z. Q.	The spleen plays a critical role in post-infarct myocardial remodeling. However, the role of the spleen in exacerbating myocardial infarction (MI) during acute ischemia/reperfusion (I/R) injury is unknown. The present study tests the hypothesis that splenic leukocytes are activated by substances released from ischemic myocardium to subsequently exacerbate myocardial injury during reperfusion. The…	10.1007/s00395-016-0583-0	mediator	C57BL/6 mice	IR	Splenectomy	-	-	detrimental	RAGE	cardio (HMGB1)-splenic (RAGE receptor) signaling axis
Vagus nerve stimulation attenuates myocardial ischemia/reperfusion injury by inhibiting the expression of interleukin-17A	2016	EXPERIMENTAL AND THERAPEUTIC MEDICINE	11	1	171-176	Yi, C. F. and Zhang, C. J. and Hu, X. R. and Li, Y. H. and Jiang, H. and Xu, W. P. and Lu, J. J. and Liao, Y. X. and Ma, R. S. and Li, X. F. and Wang, J. C.	Interleukin (IL)-17A has an important role in myocardial ischemia/reperfusion (I/R) injury, and vagal stimulation (VS) has been demonstrated to exert cardioprotective effects. The present study aimed to investigate the effects of VS on a rat model of myocardial I/R injury, and detected an association between VS and IL-17A. Anesthetized rats underwent VS (2 msec; 10 Hz) or were treated with anti-I…	10.3892/etm.2015.2880	mediator	Sprague-Dawley rats cardiac microvascular endothelial cells (CMECs)	IR	Vagal stimulation	-	-	detrimental	-	-
Subthreshold vagal stimulation suppresses ventricular arrhythmia and inflammatory response in a canine model of acute cardiac ischaemia and reperfusion	2016	EXPERIMENTAL PHYSIOLOGY	101	1	41-49	Zhang, L. and Lu, Y. M. and Sun, J. and Zhou, X. H. and Tang, B. P.	Subthreshold vagal stimulation (SVS) suppresses atrial arrhythmias in canine models and humans. This study was designed to examine whether SVS could decrease ventricular arrhythmia during ischaemia and reperfusion. Twenty-four anaesthetized dogs subjected to 1 h of coronary artery occlusion and 3 h of reperfusion were equally assigned into sham and SVS groups. Subthreshold vagal stimulation was i…	10.1113/EP085518	mediator	dogs	IR	Vagal stimulation	-	-	detrimental	-	-
MicroRNA-142-3p inhibits hypoxia/reoxygenation-induced apoptosis and fibrosis of cardiomyocytes by targeting high mobility group box 1	2016	INTERNATIONAL JOURNAL OF MOLECULAR MEDICINE	38	5	1377-1386	Wang, Y. and Ouyang, M. and Wang, Q. and Jian, Z. J.	Myocardial ischemia/reperfusion (I/R) injury may cause the apoptosis of cardiomyocytes as well as cardiac fibrosis, which is characterized as the transdifferentiation of fibroblasts to myofibroblasts and collagen deposition. MicroRNAs (miRNAs or miRs) have been demonstrated to be involved in myocardial I/R injury. However, the underlying molecular mechanism remains largely unclear. In the present…	10.3892/ijmm.2016.2756	mediator/perturbation	M6200 cells	IR	miR-142-3p	-	siRNA	detrimental	-	TGF-β1/Smad3
Antiapoptotic Effect of Recombinant HMGB1A-box Protein via Regulation of microRNA-21 in Myocardial Ischemia-Reperfusion Injury Model in Rats	2016	DNA AND CELL BIOLOGY	35	4	192-202	Han, Q. and Zhang, H. Y. and Zhong, B. L. and Zhang, B. and Chen, H.	The approximate to 80 amino acid A box DNA-binding domain of high mobility group box 1 (HMGB1) protein antagonizes proinflammatory responses during myocardial ischemia reperfusion (I/R) injury. The exact role of microRNA-21 (miR-21) is unknown, but its altered levels are evident in I/R injury. This study examined the roles of HMGB1A-box and miR-21 in rat myocardial I/R injury model. Sixty Sprague…	10.1089/dna.2015.3003	mediator/perturbation	Sprague-Dawley	I/R	miR-21	-	Box-A	detrimental	-	Bcl2, Akt
Influence of HMGB1 and MSCs transplantation on rat cardiac angiogenesis with acute myocardial infarction	2016	PAKISTAN JOURNAL OF PHARMACEUTICAL SCIENCES	29	4	1391-1396	Jiang, Y. X. and Wang, X. M. and Jiang, X. D. and Niu, S. H. and Zhang, L. H.	To observe whether HMGB1could enhance the paracrine effect of MSCs when the Mesenchymal stem cells (Mesenchymal stem cells, MSCs) are pre-proccessed by High Mobility Group Box-1 (High Mobility Group Box-1, HMGB1). And to observe whether it can further increase the quantity of local angiogenesis in myocardial infarcts on the rat model with acute myocardial infarction, HMGB1 was combined with MSCs …	https://applications.emro.who.int/imemrf/Pak_J_Pharm_Sci/Pak_J_Pharm_Sci_2016_29_4%5Bsuppl%5D_1391_1396.pdf	mediator/perturbation	rat	MI	BMSC	rHMGB1 (non-specified)	-	beneficial	RAGE and TLR4	HMGB1-TLR4/RAGE
Protective effects of miR-25 against hypoxia/reoxygenation-induced fibrosis and apoptosis of H9c2 cells	2016	INTERNATIONAL JOURNAL OF MOLECULAR MEDICINE	38	4	1225-1234	Liu, Q. F. and Wang, Y. J. and Yang, T. L. and Wei, W.	It has been previously demonstrated that microRNA (miR)-25 plays critical roles in collagen deposition. Ischemia/reperfusion injury to the myocardium results in fibrosis and collagen deposition. However, whether miR-25 is involved in the development of hypoxia/reoxygenation (H/R)-induced fibrosis in cardiomyocytes or not remains largely unknown. For this purpose, in the present study, cardiomyocy…	10.3892/ijmm.2016.2702	mediator/perturbation	H9c2 cell	H/R	miR-25	-	shRNA	detrimental	-	TGF-β1/Smad3 pathway
Dexmedetomidine preconditioning may attenuate myocardial ischemia/reperfusion injury by down-regulating the HMGB1-TLR4-MyD88-NF-kB signaling pathway	2017	PloS one	12	2	e0172006	Zhang, Jing-Jing and Peng, Ke and Zhang, Juan and Meng, Xiao-Wen and Ji, Fu-Hai	AIMS: To investigate whether dexmedetomidine (DEX) preconditioning could alleviate the inflammation caused by myocardial ischemia/reperfusion (I/R) injury by reducing HMGB1-TLR4-MyD88-NF-kB signaling., METHODS: Seventy rats were randomly assigned into five groups: sham group, myocardial I/R group (I/R), DEX+I/R group (DEX), DEX+yohimbine+I/R group (DEX/YOH), and yohimbine+I/R group (YOH). Animals…	https://dx.doi.org/10.1371/journal.pone.0172006	mediator	Sprague-Dawley rats	IR	Dexmedetomidine	-	-	detrimental	TLR4	HMGB1-TLR4-MyD88-NF-кB signaling.
<i>Porphyromonas Gingivalis</i> Elevated High-Mobility Group Box 1 Levels After Myocardial Infarction in Mice	2017	INTERNATIONAL HEART JOURNAL	58	5	762-768	Srisuwanth, R. and Shiheido, Y. and Aoyama, N. and Sato, H. and Kure, K. and Laosrisin, N. and Izumi, Y. and Suzuk, J.	High mobility group box 1 (HMGB1) is a nuclear protein released from necrotic cells, inducing inflammatory responses. Epidemiological studies suggested a possible association between periodontitis and cardiovascular diseases (CVDs). Due to tissue damage and necrosis of cardiac cells following myocardial infarction (MI), HMGB1 is released, activating an inflammatory reaction. However, it remains u…	10.1536/ihj.16-500	mediator	C57BL/6J wild type mice	PL	Porphyromonas gingivalis (P.g.)	-	-	detrimental	-	-
Lipocalin-2 induces NLRP3 inflammasome activation via HMGB1 induced TLR4 signaling in heart tissue of mice under pressure overload challenge	2017	AMERICAN JOURNAL OF TRANSLATIONAL RESEARCH	9	6	2723-2735	Song, E. F. and Jahng, J. W. S. and Chong, L. P. and Sung, H. K. and Han, M. and Luo, C. T. and Wu, D. H. and Boo, S. and Hinz, B. and Cooper, M. A. and Robertson, A. A. B. and Berger, T. and Mak, T. W. and George, I. and Schulze, P. C. and Wang, Y. and Xu, A. M. and Sweeney, G.	Lipocalin-2 (also known as NGAL) levels are elevated in obesity and diabetes yet relatively little is known regarding effects on the heart. We induced pressure overload (PO) in mice and found that lipocalin-2 knockout (LKO) mice exhibited less PO-induced autophagy and NLRP3 inflammasome activation than Wt. PO-induced mitochondrial damage was reduced and autophagic flux greater in LKO mice, which …		mediator	C57BL/6J mice and rat	pressure overload (PO)	lipocalin-2 knockout (LKO)	-	-	detrimental	TLR4	TLR4-dependent signaling
Protective effects of tanshinone IIA sodium sulfonate on ischemiareperfusion-induced myocardial injury in rats	2017	IRANIAN JOURNAL OF BASIC MEDICAL SCIENCES	20	3	308-315	Pan, Y. and Qian, J. X. and Lu, S. Q. and Chen, J. W. and Zhao, X. D. and Jiang, Y. and Wang, L. H. and Zhang, G. X.	Objective(s): This study investigated the protective effect of tanshinone IIA sodium sulfonate (TSS) on ischemia-reperfusion (I/R) induced cardiac injury, and the underlying mechanism of action.Materials and Methods: Male Sprague-Dawley rats were subjected to a 30-min coronary arterial occlusion followed by 24 hours' reperfusion. Half an hour before the left coronary artery ligation, rats were pr…	10.22038/ijbms.2017.8361	mediator	Sprague-Dawley rats	IR	tanshinone IIA	-	-	detrimental	-	-
Remote Ischaemic Preconditioning and Sevoflurane Postconditioning Synergistically Protect Rats from Myocardial Injury Induced by Ischemia and Reperfusion Partly via Inhibition TLR4/MyD88/NF-kappaB Signaling Pathway	2017	Cellular physiology and biochemistry : international journal of experimental cellular physiology, biochemistry, and pharmacology	41	1	22-32	Zhang, Jiru and Zhang, Jing and Yu, Peng and Chen, Min and Peng, Qingfeng and Wang, Zhiqiang and Dong, Nan	BACKGROUND/AIMS: A combination sevoflurane postconditioning (SPC) and remote ischemic preconditioning (RIPC) is proved effective in an ex vivo rat heart perfusion model. However, the combined effect of those two interventions is not tested in rat myocardial ischemia/reperfusion (I/R) model, and the underlying mechanisms remain to be elucidated. This study aimed to investigate the effect in vivo u…	https://dx.doi.org/10.1159/000455815	mediator	Sprague-Dawley rats	IR	A combination sevoflurane postconditioning (SPC) and remote ischemic preconditioning (RIPC)	-	-	detrimental	TLR4	TLR4/MyD88/NF-κB signaling
Dexmedetomidine preconditioning for myocardial protection in ischaemia-reperfusion injury in rats by downregulation of the high mobility group box 1-toll-like receptor 4-nuclear factor Œ∫B signalling pathway	2017	CLINICAL AND EXPERIMENTAL PHARMACOLOGY AND PHYSIOLOGY	44	3	353-361	Yang, Y. F. and Peng, K. and Liu, H. and Meng, X. W. and Zhang, J. J. and Ji, F. H.	Pharmacological preconditioning reduces myocardial infarct size in ischaemia-reperfusion (I-R) injury. Dexmedetomidine, a selective alpha(2)-adrenoceptor agonist, has a proven cardioprotective effect when administered prior to I-R, although the underlying mechanisms for this effect are not fully understood. We evaluated whether dexmedetomidine preconditioning could induce a myocardio-protective e…	10.1111/1440-1681.12711	mediator/perturbation	Sprague-Dawley rats	Langendorff	Dexmedetomidine	rHMGB1 (non-specified)	-	detrimental	TLR4	HMGB1-TLR4-NF-κB signalling pathway
Argon preconditioning enhances postischaemic cardiac functional recovery following cardioplegic arrest and global cold ischaemia	2018	EUROPEAN JOURNAL OF CARDIO-THORACIC SURGERY	54	3	539-546	Kiss, A. and Shu, H. Q. and Hamza, O. and Santer, D. and Tretter, E. V. and Yao, S. and Markstaller, K. and Hallstr√∂m, S. and Podesser, B. K. and Klein, K. U.	OBJECTIVES: Previous studies demonstrated that preconditioning with argon gas provided a marked reduction in inflammation and apoptosis and increased myocardial contractility in the setting of acute myocardial ischaemia-reperfusion (IR). There is substantial evidence that myocardial IR injury following cardioplegic arrest is associated with the enhancement of apoptosis and inflammation, which is …	10.1093/ejcts/ezy104	mediator	Sprague-Dawley rats	Langendorff	Argon	-	-	detrimental	-	-
Celastrol pretreatment attenuates rat myocardial ischemia/reperfusion injury by inhibiting high mobility group box 1 protein expression via the PI3K/Akt pathway	2018	BIOCHEMICAL AND BIOPHYSICAL RESEARCH COMMUNICATIONS	497	3	843-849	Tong, S. Y. and Zhang, L. L. and Joseph, J. and Jiang, X. J.	Background/Aims: Celastrol pretreatment has been shown to protect against myocardial ischemia/reperfusion (I/R) injury, but the underlying mechanism is poorly understood. This study aimed to investigate the cardioprotective effects of celastrol pretreatment on I/R injury and to further explore whether its mechanism of action was associated with the inhibition of high mobility group box 1 protein …	10.1016/j.bbrc.2018.02.121	mediator	Sprague-Dawley rats	IR	Celastrol	-	-	detrimental	-	PI3K/Akt pathway.
Long-term oral atazanavir attenuates myocardial infarction-induced cardiac fibrosis	2018	EUROPEAN JOURNAL OF PHARMACOLOGY	828	-	97-102	Zhang, G. H. and Zhang, X. and Li, D. F. and Tian, J. W. and Jiang, W. L.	Atazanavir is an antiretroviral medication used to treat and prevent HIV/AIDS, but its effects on cardiac fibrosis are unknown. The aim of this study was to determine the effects of atazanavir on myocardial infarction (MI)-induced cardiac fibrosis in rats and used a TLR 9 antagonist, hydroxychloroquine (HCQ) to elucidate the potential mechanism in vitro. The results indicated that atazanavir sign…	10.1016/j.ejphar.2018.03.041	mediator	Rat cardiac fibroblasts (rCFs)	PL	Atazanavir	-	-	detrimental	TLR9	HMGB1/TLR 9 pathway
Remote Ischemic Postconditioning Protects against Myocardial Ischemia-Reperfusion Injury by Inhibition of the RAGE-HMGB1 Pathway	2018	BIOMED RESEARCH INTERNATIONAL	2018	-	-	Wang, X. M. and Wang, J. H. and Tu, T. T. and Iyan, Z. and Mungun, D. and Yang, Z. J. and Guo, Y.	Background. The aim of the present study was to observe the effect of RAGE-HMGB1 signal pathway on remote ischemic postconditioning in mice with myocardial ischemia reperfusion injury. Methods. Mice model of MIRI was established and randomly divided into three groups: control group, ischemia reperfusion group, and remote ischemic postconditioning group. Infarction size was detected by Evans blue …	10.1155/2018/4565630	mediator	C57BL/6 mice	IR	Remote Ischemic Postconditioning	-	-	detrimental	RAGE	RAGE-HMGB1 signaling pathway
Hypoxia induces hypomethylation of the <i>HMGB1</i> promoter via the MAPK/<i>DNMT1</i>/<i>HMGB1</i> pathway in cardiac progenitor cells	2018	ACTA BIOCHIMICA ET BIOPHYSICA SINICA	50	11	1121-1130	Su, J. W. and Fang, M. and Tian, B. and Luo, J. and Jin, C. and Wang, X. J. and Ning, Z. P. and Li, X. M.	Apoptosis is involved in the death of cardiac progenitor cells (CPCs) after myocardial infarction (MI) in the heart. The loss of CPCs results in infarct scar and further deterioration of the heart function. Though stem cell-based therapy provides an effective approach for heart function recovery after MI, the retention of CPCs in the infarcted area of the heart is the main barrier that limits its…	10.1093/abbs/gmy118	mediator	cardiac progenitor	-	Hypoxia	-	-	detrimental	-	MAPK/DNMT1/HMGB1
MicroRNA-21 prevents excessive inflammation and cardiac dysfunction after myocardial infarction through targeting KBTBD7	2018	CELL DEATH & DISEASE	9	-	-	Yang, L. S. and Wang, B. and Zhou, Q. Q. and Wang, Y. R. and Liu, X. G. and Liu, Z. M. and Zhan, Z. Z.	The excessive inflammation triggered by damage-associated molecular patterns (DAMPs) after myocardial infarction (MI) is responsible for the development of cardiac dysfunction and adverse remodeling, while the mechanisms by which inflammation is fine tuned remain to be fully elucidated. MicroRNA-21 (miR-21) has been shown to function in cardiovascular diseases, while its role in inflammatory resp…	10.1038/s41419-018-0805-5	mediator/perturbation	C57BL/6 and MiR-21 KO mice	PL	MicroRNA-21	Recombinant mouse HMGB1	-	detrimental	-	p38 and NF-κB signaling
MicroRNA-410 is involved in mitophagy after cardiac ischemia/reperfusion injury by targeting high-mobility group box 1 protein	2018	JOURNAL OF CELLULAR BIOCHEMISTRY	119	2	2427-2439	Yang, F. and Li, T. and Dong, Z. H. and Mi, R.	Mitochondrial dysfunction has emerged as a critical pathophysiological factor of myocardial ischemia/reperfusion (I/R) injury. A thorough understanding of mitochondrial dysfunction during I/R at the molecular level is urgently needed. One prominent microRNA, miR-410, was previously reported to be dynamically regulated in diverse cardiomyopathies, but its mechanism is unclear. In the present study…	10.1002/jcb.26405	mediator/perturbation	C57BL/6 and MiR-21 KO mice	IR	MicroRNA-410	pcDNA3.1-HMGB1	-	detrimental	-	-
Quercetin attenuates myocardial ischemia-reperfusion injury via downregulation of the HMGB1-TLR4-NF-Œ∫B signaling pathway	2018	AMERICAN JOURNAL OF TRANSLATIONAL RESEARCH	10	5	1273-1283	Dong, L. Y. and Chen, F. and Xu, M. and Yao, L. P. and Zhang, Y. J. and Zhuang, Y.	The goal of this study was to assess the ability of quercetin (Qu) to protect against myocardial ischemia-reperfusion injury. Cardiac injury was assessed in the context of global ischemia of isolated hearts, coronary artery ligated rats, and H9C2 cells. Qu was shown to significantly inhibit inflammatory cytokine production in coronary artery occlusion-induced rats, isolated hearts, and H9C2 cells…		mediator/perturbation	Sprague-Dawley rats	IR	quercetin (Qu)	-	siRNA (Shanghai GenePharma, China)	detrimental	TLR4	HMGB1/TLR/NF-κB pathway
Huang Qi Tong Bi Decoction Attenuates Myocardial Ischemia-Reperfusion Injury via HMGB1/TLR/NF-B Pathway	2019	MEDIATORS OF INFLAMMATION	2019	-	-	Liu, K. and Li, M. M. and Ren, X. M. and You, Q. S. and Wang, F. and Wang, S. and Ma, C. H. and Li, W. N. and Ye, Q.	The aim of this study was to study the protective effect of Huang Qi Tong Bi Decoction (HQTBT) on the heart of rats. Ischemia-reperfusion injury was established by coronary artery ligation. Proinflammatory cytokines were decreased by XFZY in coronary artery ligated rats. ST segment was also restored with the treatment of HQTBT. Triphenyltetrazole chloride (TTC) staining and pathological analysis …	10.1155/2019/8387636	mediator	Sprague-Dawley rats	IR	Huang Qi Tong Bi Decoction (HQTBT)	-	-	detrimental	-	HMGB1/TLR/NF-κB signaling pathway
Inhibition of lncRNA TUG1 upregulates miR-142-3p to ameliorate myocardial injury during ischemia and reperfusion <i>via</i> targeting HMGB1-and Rac1-induced autophagy	2019	JOURNAL OF MOLECULAR AND CELLULAR CARDIOLOGY	133	-	2025-12-25	Su, Q. and Liu, Y. and Lv, X. W. and Ye, Z. L. and Sun, Y. H. and Kong, B. H. and Qin, Z. B.	Background: Long non-coding RNAs (lncRNAs) play a central role in regulating heart diseases. In the present study, we examined the effects of lncRNA taurine up-regulated gene 1 (TUG1) in ischemia/reperfusion (I/R)- or hydrogen peroxide-challenged cardiomyocytes, with specific focus on autophagy-induced cell apoptosis.Methods: The expressions of miR-142-3p and TUG1 in H2O2 -challenged cardiomyocyt…	10.1016/j.yjmcc.2019.05.021	mediator	C57BL/6 mice	IR	lncRNA taurine up-regulated gene 1 (TUG1)	-	-	detrimental	-	-
Propofol-mediated cardioprotection dependent of microRNA-451/HMGB1 against myocardial ischemia-reperfusion injury	2019	JOURNAL OF CELLULAR PHYSIOLOGY	234	12	23289-23301	Li, Y. M. and Sun, J. G. and Hu, L. H. and Ma, X. C. and Zhou, G. and Huang, X. Z.	Administration of propofol at the time of reperfusion has shown to protect the heart from ischemia and reperfusion (I/R) injury. The aim of the present study was to investigate the molecular mechanism underling the cardioprotective effect of propofol against myocardial I/R injury (MIRI) in vivo and in vitro. Rat heart I/R injury was induced by ligation of the left anterior descending (LAD) artery…	10.1002/jcp.28897	mediator	H9c2 cell and SD rats	H/R and IR	Propofol	-	-	detrimental	-	microRNA‐451/HMGB1
Resolvin D1 Attenuates Myocardial Infarction in a Rodent Model with the Participation of the HMGB1 Pathway	2019	CARDIOVASCULAR DRUGS AND THERAPY	33	4	399-406	Liu, R. and Li, Z. K. and Wang, Q.	Purpose Myocardial infarction (MI) is associated with high morbidity and mortality worldwide. This study aimed to explore the roles of resolvin D1 (RvD1), a metabolite of omega-3 polyunsaturated fatty acids, in protection against MI and investigate its influences on high mobility group box 1 protein (HMGB1) and related molecular mechanisms. Methods Three-month-old male Sprague-Dawley rats were di…	10.1007/s10557-019-06884-y	mediator	Sprague-Dawley rats	IR	resolvin D1 (RvD1)	-	-	detrimental	TLR4	HMGB1, TLR4, and NF-κB signaling pathways
Sitagliptin protects against hypoxia/reoxygenation (H/R)-induced cardiac microvascular endothelial cell injury	2019	AMERICAN JOURNAL OF TRANSLATIONAL RESEARCH	11	4	2099-2107	Fan, L. L. and Zhou, W. and Zhang, L. R. and Jiang, D. L. and Zhao, Q. N. and Liu, L.	Inhibition of hypoxia/reoxygenation (H/R)-induced insult in cardiac microvascular endothelial cells (CMECs) has been considered as a promising therapeutic strategy for the treatment of ischemic cardiovascular disease. In the present study, we found that H/R significantly increased the expression of dipeptidyl peptidase (DPP)-4 in CMECs. Treatment with the DPP-4 inhibitor sitagliptin, a licensed d…		mediator	Sprague-Dawley rats cardiac microvascular endothelial cells (CMECs)	H/R	Sitagliptin	-	-	detrimental	-	-
Nanoparticle incorporating Toll-like receptor 4 inhibitor attenuates myocardial ischaemia-reperfusion injury by inhibiting monocyte-mediated inflammation in mice	2019	CARDIOVASCULAR RESEARCH	115	7	1244-1255	Fujiwara, M. and Matoba, T. and Koga, J. I. and Okahara, A. and Funamoto, D. and Nakano, K. and Tsutsui, H. and Egashira, K.	Aims Myocardial ischaemia-reperfusion ( IR) injury hampers the therapeutic effect of revascularization in patients with acute myocardial infarction ( AMI). Innate immunity for damage-associated protein patterns promotes the process of IR injury; however, the blockade of Toll-like receptor 4 ( TLR4) in myocardial IR injury has not been translated into clinical practice. Therefore, we aimed to exam…	10.1093/cvr/cvz066	mediator	C57BL/6J mice	IR	TLR4i	-	-	detrimental	TLR4	-
Dexmedetomidine Preconditioning Protects Cardiomyocytes Against Hypoxia/Reoxygenation-Induced Necroptosis by Inhibiting HMGB1-Mediated Inflammation	2019	Cardiovascular drugs and therapy	33	1	45-54	Chen, Jingyi and Jiang, Zhenzhen and Zhou, Xing and Sun, Xingxing and Cao, Jianwei and Liu, Yongpan and Wang, Xianyu	Myocardial ischemia/reperfusion (I/R) injury is a serious threat to the health of people around the world. Recent evidence has indicated that high-mobility group box-1 (HMGB1) is involved in I/R-induced inflammation, and inflammation can cause necroptosis of cells. Interestingly, dexmedetomidine (DEX) has anti-inflammatory properties. Therefore, we speculated that DEX preconditioning may suppress…	https://dx.doi.org/10.1007/s10557-019-06857-1	mediator/perturbation	H9c2 cells	I/R	Dexmedetomidine	Overexpression (non-specified)	siRNA	detrimental	-	-
Phosphatase PPM1L Prevents Excessive Inflammatory Responses and Cardiac Dysfunction after Myocardial Infarction by Inhibiting IKKŒ≤ Activation	2019	JOURNAL OF IMMUNOLOGY	203	5	1338-1347	Wang, B. and Zhou, Q. Q. and Bi, Y. and Zhou, W. H. and Zeng, Q. Y. and Liu, Z. M. and Liu, X. G. and Zhan, Z. Z.	Although the inflammatory response triggered by damage-associated molecular patterns (DAMPs) in the infarcted cardiac tissues after acute myocardial infarction (MI) contributes to cardiac repair, the unrestrained inflammation induces excessive matrix degradation and myocardial fibrosis, leading to the development of adverse remodeling and cardiac dysfunction, although the molecular mechanisms tha…	10.4049/jimmunol.1900148	mediator/perturbation	C57BL/6 mice	PL	Protein phosphatase Mg2+/Mn2+-dependent 1L (PPM1L)	rmHMGB1	-	detrimental	-	-
Apoptosis of hematopoietic progenitor-derived adipose tissue-resident macrophages contributes to insulin resistance after myocardial infarction	2020	SCIENCE TRANSLATIONAL MEDICINE	12	553	-	Vasamsetti, S. B. and Coppin, E. and Zhang, X. Y. and Florentin, J. and Koul, S. and G√∂tberg, M. and Clugston, A. S. and Thoma, F. and Sembrat, J. and Bullock, G. C. and Kostka, D. and St Croix, C. M. and Chattopadhyay, A. and Rojas, M. and Mulukutla, S. R. and Dutta, P.	Patients with insulin resistance have high risk of cardiovascular disease such as myocardial infarction (MI). However, it is not known whether MI can initiate or aggravate insulin resistance. We observed that patients with ST-elevation MI and mice with MI had de novo hyperglycemia and features of insulin resistance, respectively. In mouse models of both myocardial and skeletal muscle injury, we o…	10.1126/scitranslmed.aaw0638	mediator	C57BL/6 mice	PL	hematopoietic progenitor-derived adipose tissue-resident macrophages	-	-	detrimental	TLR4 and advanced glycation end product receptor (AGER)	TLR4 and RAGE signaling
The Effects of Targeted Temperature Management on Oxygen-Glucose Deprivation/Reperfusion-Induced Injury and DAMP Release in Murine Primary Cardiomyocytes	2020	MEDIATORS OF INFLAMMATION	2020	-	-	Tong, G. and Lam, P. D. and Brey, F. and Krech, J. and Wowro, S. J. and von Garlen, N. N. A. and Berger, F. and Schmitt, K. R. L.	Introduction. Ischemia/Reperfusion (I/R) is a primary cause of myocardial injury after acute myocardial infarction resulting in the release of damage-associated molecular patterns (DAMPs), which can induce a sterile inflammatory response in the myocardial penumbra. Targeted temperature management (TTM) after I/R has been established for neuroprotection, but the cardioprotective effect remains to …	10.1155/2020/1234840	mediator	C57/BL6N mice	Oxygen-Glucose Deprivation/Reperfusion (OGD/R)	Targeted temperature management (TTM)	-	-	detrimental	-	-
NFŒ∫B promotes oxidative stress-induced necrosis and ischemia/reperfusion injury by inhibiting Nrf2-ARE pathway	2020	FREE RADICAL BIOLOGY AND MEDICINE	159	-	125-135	Guo, X. Y. and Hong, S. Q. and He, H. and Zeng, Y. C. and Chen, Y. and Mo, X. L. and Li, J. and Li, L. and Steinmetz, R. and Liu, Q. H.	In this study, we identified an unexpected pro-cell death role for NF kappa B in mediating oxidative stress-induced necrosis, and provide new mechanistic evidence that NF kappa B, in cooperation with HDAC3, negatively regulates Nrf2-ARE anti-oxidative signaling through transcriptional silencing. We showed that genetic inactivation of NF kappa B-p65 inhibited, whereas activation of NF kappa B prom…	10.1016/j.freeradbiomed.2020.07.031	mediator	neonatal rat cardiomyocytes	IR	NFκB	-	-	detrimental	-	-
Oxytocin ameliorates ischemia/reperfusion-induced injury by inhibiting mast cell degranulation and inflammation in the rat heart	2020	BIOMEDICINE & PHARMACOTHERAPY	128	-	-	Xiong, W. and Yao, M. R. and Zhou, R. and Qu, Y. and Yang, Y. Q. and Wang, Z. R. and Song, N. and Chen, H. M. and Qian, J. Q.	Background: Oxytocin (OT) has shown a cardioprotective effect on myocardial ischemia/reperfusion injury (MIRI). This study aimed to investigate whether the cardioprotective effect of OT is associated with the inhibition of mast cell degranulation and inflammation.Methods: The left anterior descending coronary artery of rats was ligated for 30 min and reperfused for 120 min to establish an ischemi…	10.1016/j.biopha.2020.110358	mediator	Sprague-Dawley rats	IR	Oxytocin	-	-	detrimental	-	-
Salvianolic acid B protects against myocardial ischaemia-reperfusion injury in rats via inhibiting high mobility group box 1 protein expression through the PI3K/Akt signalling pathway	2020	NAUNYN-SCHMIEDEBERGS ARCHIVES OF PHARMACOLOGY	393	8	1527-1539	Liu, H. Q. and Liu, W. and Qiu, H. L. and Zou, D. Z. and Cai, H. Y. and Chen, Q. X. and Zheng, C. Y. and Xu, D. P.	Salvianolic acid B (Sal B) has a significant protective effect on myocardial ischaemia-reperfusion (I/R) injury. Therefore, the aims of this study were to determine the effects of Sal B on myocardial ischaemic-reperfusion (I/R) injury in rats and to explore whether its underlying mechanism of cardioprotection occurs through activating the expression of the phosphoinositide 3-kinase/protein, kinas…	10.1007/s00210-019-01755-7	mediator	Sprague-Dawley rats	IR	Salvianolic acid B (Sal B)	-	-	detrimental	-	PI3K/Akt/HMGB1 signalling pathway
Saxagliptin protects against hypoxia-induced damage in H9c2 cells	2020	CHEMICO-BIOLOGICAL INTERACTIONS	315	-	-	Zhang, L. L. and Qi, X. G. and Zhang, G. W. and Zhang, Y. Y. and Tian, J. L.	Type II diabetes is recognized as a major risk factor for death due to cardiovascular complications such as coronary heart disease (CHD), but the complex interplay between these two diseases remains poorly understood. Suppression of oxidative stress, apoptosis, and inflammation of endothelial cells is a valuable treatment strategy to prevent or halt the progression of CHD. In the present study, w…	10.1016/j.cbi.2019.108864	mediator	H9c2 cell	hypoxia	Saxagliptin	-	-	detrimental	-	-
Upregulation of microRNA-218 reduces cardiac microvascular endothelial cells injury induced by coronary artery disease through the inhibition of HMGB1	2020	JOURNAL OF CELLULAR PHYSIOLOGY	235	3	3079-3095	Gao, W. H. and Cui, H. B. and Li, Q. J. and Zhong, H. and Yu, J. J. and Li, P. and He, X. J.	This study is performed to examine the impacts of microRNA-218 (miR-218) on cardiac microvascular endothelial cells (CMECs) injury induced by coronary artery disease (CAD). Reverse-transcription quantitative polymerase chain reaction (RT-qPCR) was applied for detecting miR-218 expression in serum of patients with CAD and healthy controls, and the correlation between miR-218 expression and the cli…	10.1002/jcp.29214	mediator	cardiac microvascular endothelial cells (CMECs)	CMECs injury model	microRNA-218 (miR-218)	-	-	detrimental	-	-
Vitamin D attenuates HMGB1-mediated neointimal hyperplasia after percutaneous coronary intervention in swine	2020	MOLECULAR AND CELLULAR BIOCHEMISTRY	474	1	219-228	Satish, M. and Gunasekar, P. and Asensio, J. A. and Agrawal, D. K.	Intracoronary stenting is a common procedure in patients with coronary artery disease (CAD). Stent deployment stretches and denudes the endothelial layer, promoting a local inflammatory response, resulting in neointimal hyperplasia. Vitamin D deficiency associates with CAD. In this study, we examined the association of vitamin D status with high mobility group box 1 (HMGB1)-mediated pathways (HMG…	10.1007/s11010-020-03847-y	mediator	swine	atherosclerotic and embedding of stented coronary artery	VitD	-	-	detrimental	TLR2 and TLR4 and RAGE	HMGB1-mediated pathways
MicroRNA-421 improves ischemia/reperfusion injury via regulation toll-like receptor 4 pathway	2020	JOURNAL OF INTERNATIONAL MEDICAL RESEARCH	48	3	-	Guo, L. L. and Guo, M. L. and Yao, J. and Weng, Y. Q. and Zhang, X. Z.	Objectives The objective was to investigate the effects of microRNA-421 against myocardial ischemia/reperfusion injury in C57BL/6 mice. Methods Male C57BL/6 mice (n = 27) were randomly divided into three groups: normal control (NC) group (sham-treated); I/R model group, which underwent the I-30min/R-24h model (ischemia for 30 minutes followed by reperfusion for 24 hours); and the miRNA group, whi…	10.1177/0300060519871863	mediator	C57BL/6	IR	miRNA-421	-	-	beneficial	-	-
Upregulation of microRNA-451 attenuates myocardial I/R injury by suppressing HMGB1	2020	PLOS ONE	15	7	-	Cao, J. L. and Da, Y. R. and Li, H. and Peng, Y. Y. and Hu, X. R.	Both MicroRNAs and HMGB1 took part in pathological process of myocardial I/R injury though several signaling pathways. We hypothesized that mircoRNA451 (miR-451), a group of small non-coding RNAs, could improve this injury by inhibiting HMGB1. Male SD rats were randomly distributed into 5 groups and subjected to I/R process. After 24 hours of reperfusion injury, the serum content of CK and LDH, t…	10.1371/journal.pone.0235614	mediator	Sprague Dawley rats	IR	microRNA-451	-	-	detrimental	-	-
MiR-25 exerts cardioprotective effect in a rat model of myocardial ischemia-reperfusion injury by targeting high-mobility group box 1	2020	JOURNAL OF THE CHINESE MEDICAL ASSOCIATION	83	1	25-31	Liu, Q. F. and Song, B. and Xu, M. and An, Y. P. and Zhao, Y. D. and Yue, F.	Background:We previously confirmed the targeting of high-mobility group box 1 (HMGB1) by miR-25. This project aims to further investigate whether miR-25 improves myocardial ischemia-reperfusion injury (IRI) in vivo by targeting HMGB1.Methods:A rat model of myocardial IRI was established by the ligation of the left anterior descending coronary artery for 45 minutes followed by 2, 4, or 6 hours rep…	10.1097/JCMA.0000000000000229	mediator/perturbation	Rat	IR	MiR-25	-	shRNA	detrimental	-	-
miR-129-5p ameliorates ischemia-reperfusion injury by targeting HMGB1 in myocardium	2020	GENERAL PHYSIOLOGY AND BIOPHYSICS	39	5	461-470	Xing, J. X. and Liu, J. Y. and Liu, J. and Xu, Z. S.	Globally, acute myocardial infarction (AMI) is a serious condition affecting millions of individuals. While AMI therapy improves blood flow during surgery, reperfusion-induced injury may also occur, leading to secondary cardiac damage or even death. Here, we investigated miR-129-5p in myocardial ischemia-reperfusion (I/R) injury in rats, to explore reperfusion-related molecular mechanisms in myoc…	10.4149/gpb_2020021	mediator/perturbation	Rat	IR	miR-129-5p	overexression (transfection)	-	detrimental	-	-
miR-708 affords protective efficacy in anoxia/reoxygenation-stimulated cardiomyocytes by blocking the TLR4 signaling via targeting HMGB1	2020	MOLECULAR AND CELLULAR PROBES	54	-	-	Zhang, S. P. and Wang, Y. and Wang, P. and Xuan, J.	Ischemic heart disease is a proverbial and common cardiovascular disease, and constitutes a leading cause of disability and mortality globally. Myocardial ischemic/reperfusion (MI/R) injury is a highly orchestrated phenomenon that involves the excessive activation of high mobility group box 1 (HMGB1) signaling. In the present study, we sought to investigate the function of miR-708 in MI/R injury …	10.1016/j.mcp.2020.101653	mediator/perturbation	H9c2 cells and Sprague-Dawley rats	HR and IR	miR-708	recombinant HMGB1	-	detrimental	TLR4	HMGB1-TLR4-NF-κB pathway
MiR-129-5p protects against myocardial ischemia-reperfusion injury <i>via</i> targeting HMGB1	2020	EUROPEAN REVIEW FOR MEDICAL AND PHARMACOLOGICAL SCIENCES	24	8	4440-4450	Chen, Z. X. and He, D. and Mo, Q. W. and Xie, L. P. and Liang, J. R. and Liu, L. and Fu, W. J.	OBJECTIVE: To investigate the protective effect of miR-129-5p on ischemia-reperfusion (I/R) injury via targeting high mobility group box-1 (HMGB1).MATERIALS AND METHODS: Rat models of myocardial I/R and hypoxia/reoxygenation (H/R) cardiomyocytes were established, and the miR-129-5p and HMGB1 expression levels in myocardium of I/R rats and in cardiomyocytes of H/R rats were quantified by RT-PCR. T…		mediator/perturbation	H9c2 cells and Sprague-Dawley rats	H/R and IR	MiR-129-5p	-	siHMGB1	detrimental	-	-
Beneficial role of oleuropein in sepsis-induced myocardial injury. Possible involvement of GSK-3beta/NF-kappaB pathway	2021	Acta Cirurgica Brasileira	36	1	2025-01-08	Xing, C. and Xu, L. and Yao, Y.	Purpose: The present study explored the potential therapeutic role of oleuropein in sepsis-induced heart injury along with the role of GSK-3beta/NF-kB signaling pathway. Method(s): Sepsis-induced myocardial injury was induced by cecal ligation and puncture (CLP) in rats. The cardiac injury was assessed by measuring the levels of cTnI and creatine kinase-MB (CK-MB). Sepsis-induced inflammation was…	https://dx.doi.org/10.1590/acb360107	mediator	Wistar rat	CLP	oleuropein	-	-	detrimental	-	-
Circular RNA Foxo3 Relieves Myocardial Ischemia/Reperfusion Injury by Suppressing Autophagy via Inhibiting HMGB1 by Repressing KAT7 in Myocardial Infarction	2021	JOURNAL OF INFLAMMATION RESEARCH	14	-	6397-6407	Sun, G. and Shen, J. F. and Wei, X. F. and Qi, G. X.	Introduction: Myocardial infarction is coronary artery-related heart disease, and the leading cause of mortality globally. Circular RNAs (circRNAs) are a new type of regulatory RNAs and participate in multiple pathological cardiac progression. Methods: However, the function of circFoxo3 in MI-induced myocardial injury remains obscure. Results: Significantly, we identified that circFoxo3 was downr…	10.2147/JIR.S339133	mediator	Sprague-Dawley rats	PL	Circular RNAs (circRNAs)	-	-	detrimental	-	KAT7/HMGB1 axis
Dexmedetomidine preconditioning mitigates myocardial ischemia/reperfusion injury via inhibition of mast cell degranulation	2021	BIOMEDICINE & PHARMACOTHERAPY	141	-	-	Xiong, W. and Zhou, R. and Qu, Y. and Yang, Y. Q. and Wang, Z. R. and Song, N. and Liang, R. B. and Qian, J. Q.	The degranulation of cardiac mast cells is associated with occurrence and development of myocardial ischemia/ reperfusion (I/R) injury. Dexmedetomidine has a cardioprotective effect from I/R injury. The purpose of this study was to investigate whether dexmedetomidine preconditioning induced cardioprotection is related to suppression of degranulation of cardiac mast cell. Both in vivo and in vitro…	10.1016/j.biopha.2021.111853	mediator	Sprague-Dawley rats	IR	Dexmedetomidine	-	-	detrimental	TLR4	HMGB1-TLR-4-NF-κB p65 signaling pathway.
Fluvastatin attenuated ischemia/reperfusion-induced autophagy and apoptosis in cardiomyocytes through down-regulation HMGB1/TLR4 signaling pathway	2021	MOLECULAR BIOLOGY REPORTS	48	5	3893-3901	Ding, H. S. and Yang, J. and Guo, X. and Tang, Y. H. and Huang, Y. and Chen, Z. and Fan, Z. X. and Huang, C. X.	Fluvastatin, a traditional fat-decreasing drug, is widely used for curing cardiovascular disease. Previous reports demonstrated that fluvastatin pretreatment protected against myocardial ischemia/reperfusion (I/R) by inhibiting TLR4 signaling pathway and/or reducing proinflammatory cytokines. However, whether fluvastatin has a cardioprotective effect against apoptosis and autophagy remains unknow…	10.1007/s11033-021-06326-9	mediator	Sprague-Dawley rats	IR	Fluvastatin	-	-	detrimental	TLR4	HMGB1/TLR4 pathway.
Hemin enhances the cardioprotective effects of mesenchymal stem cell-derived exosomes against infarction via amelioration of cardiomyocyte senescence	2021	JOURNAL OF NANOBIOTECHNOLOGY	19	1	-	Zheng, H. F. and Liang, X. T. and Han, Q. and Shao, Z. and Zhang, Y. X. and Shi, L. L. and Hong, Y. M. and Li, W. F. and Mai, C. and Mo, Q. W. and Fu, Q. L. and Ma, X. X. and Lin, F. and Li, M. M. and Hu, B. and Li, X. and Zhang, Y. L.	Background: Application of mesenchymal stem cell-derived exosomes (MSC-EXO) has emerged as a novel therapeutic strategy for myocardial infarction (MI). Our previous study showed that pretreatment with hemin, a potent heme oxygenase-1 (HO-1) inducer, enhanced the cardioprotective effects of MSCs in a mouse model of MI. This study aimed to investigate the therapeutic effects of EXO derived from hem…	10.1186/s12951-021-01077-y	mediator	C57BL/6J	PL	Hemin	-	-	detrimental	-	HMGB1/ERK pathway
Maslinic Acid Attenuates Ischemia/Reperfusion Injury-Induced Myocardial Inflammation and Apoptosis by Regulating HMGB1-TLR4 Axis	2021	FRONTIERS IN CARDIOVASCULAR MEDICINE	8	-	-	Li, Q. and Xu, M. P. and Li, Z. Q. and Li, T. T. and Wang, Y. L. and Chen, Q. and Wang, Y. X. and Feng, J. X. and Yin, X. M. and Lu, C. Z.	Aims: The inflammatory response and apoptosis are the major pathological features of myocardial ischemia/reperfusion injury (MI/RI). Maslinic acid (MA), a natural pentacyclic triterpene with various bioactivities, plays critical roles in the multiple cellular biological processes, but its protective effects on the pathophysiological processes of MI/RI have not been extensively investigated. Our s…	10.3389/fcvm.2021.768947	mediator	H9C2 rat cardiomyocytes	H/R	Maslinic Acid	-	-	detrimental	TLR4	HMGB1-TLR4-MyD88-NF-κB signaling pathway
Oxidized phosphatidylcholines trigger ferroptosis in cardiomyocytes during ischemia-reperfusion injury	2021	AMERICAN JOURNAL OF PHYSIOLOGY-HEART AND CIRCULATORY PHYSIOLOGY	320	3	H1170-H1184	Stamenkovic, A. and O'Hara, K. A. and Nelson, D. C. and Maddaford, T. G. and Edel, A. L. and Maddaford, G. and Dibrov, E. and Aghanoori, M. and Kirshenbaum, L. A. and Fernyhough, P. and Aliani, M. and Pierce, G. N. and Ravandi, A.	Myocardial ischemia-reperfusion (I/R) injury increases the generation of oxidized phosphatidylcholines (OxPCs), which results in cell death. However, the mechanism by which OxPCs mediate cell death and cardiac dysfunction is largely unknown. The aim of this study was to determine the mechanisms by which OxPC triggers cardiomyocyte cell death during reperfusion injury. Adult rat ventricular cardio…	10.1152/ajpheart.00237.2020	mediator	Sprague-Dawley rats	Langendorff	oxidized phosphatidylcholines (OxPCs)	-	-	detrimental	-	-
Plasmacytoid Dendritic Cells Mediate Myocardial Ischemia/Reperfusion Injury by Secreting Type I Interferons	2021	JOURNAL OF THE AMERICAN HEART ASSOCIATION	10	15	-	Lai, L. N. and Zhang, A. and Yang, B. and Charles, E. J. and Kron, I. L. and Yang, Z. Q.	Background We previously demonstrated that ischemically injured cardiomyocytes release cell-free DNA and HMGB1 (high mobility group box 1 protein) into circulation during reperfusion, activating proinflammatory responses and ultimately exacerbating reperfusion injury. We hypothesize that cell-free DNA and HMGB1 mediate myocardial ischemia-reperfusion injury by stimulating plasmacytoid dendritic c…	10.1161/JAHA.121.020754	mediator	C57BL/6 and interferon alpha receptor‐1 knockout mice	IR	stimulating plasmacytoid dendritic cells (pDCs)	-	-	detrimental	-	cfDNA‐HMGB1‐RAGE‐TLR9 pathway
Trimetazidine alleviates hypoxia/reoxygenation-induced apoptosis in neonatal mice cardiomyocytes via up-regulating HMGB1 expression to promote autophagy	2021	Journal of receptor and signal transduction research	41	2	170-179	Lu, Shiwen and Yu, Lifei and Liu, Hao	Previous studies demonstrated the effect of Trimetazidine (TMZ) on alleviating cardiomyocytes Hypoxia/Reoxygenation (H/R) injuries and the protective effect of autophagy on Ischemia-Reperfusion (I/R) cell injuries. However, whether the protection mechanism of TMZ was also involved in autophagy remained unclear. Our study introduces the role of HMGB1 to examine the regulation of TMZ on autophagy a…	https://dx.doi.org/10.1080/10799893.2020.1800736	mediator/perturbation	cardiomyocyates	IR	Trimetazidine	-	siRNA	detrimental	-	-
Targeted temperature management at 33 ¬∞C or 36 ¬∞C induces equivalent myocardial protection by inhibiting HMGB1 release in myocardial ischemia/reperfusion injury	2021	PLOS ONE	16	1	-	Beom, J. H. and Kim, J. H. and Seo, J. and Lee, J. H. and Chung, Y. E. and Chung, H. S. and Chung, S. P. and Kim, C. H. and You, J. S.	Acute myocardial infarction (AMI) is lethal and causes myocardial necrosis via time-dependent ischemia due to prolonged occlusion of the infarct-related artery. No effective therapy or potential therapeutic targets can prevent myocardial ischemia/reperfusion (I/R) injury. Targeted temperature management (TTM) may reduce peri-infarct regions by inhibiting the extracellular release of high mobility…	10.1371/journal.pone.0246066	mediator/perturbation	Wistar rats	IR	Targeted temperature management	-	glycyrrhizin	detrimental	-	-
Inhibitory effects of astragalus polysaccharide on myocardial apoptosis induced by hypoxia or reoxygenation in rats	2021	Indian Journal of Pharmaceutical Sciences	83	3	614-617	Wei, L. and Liu, Y. and Liu, Z. and Mao, Q. and Shi, N. and Yang, J.	To explore the inhibitory effects of Astragalus polysaccharide on myocardial apoptosis induced by hypoxia/ reoxygenation in rats based on the high mobility group box 1/toll-like receptor 4/nuclear factor kappa B signaling pathway. The hypoxia/reoxygenation injury model of H9C2 myocardial cells was established and divided into control group, hypoxia/reoxygenation group, Astragalus polysaccharide g…	https://dx.doi.org/10.36468/pharmaceutical-sciences.813	mediator/perturbation	rat	hypoxia/reoxygenation injury model	Astragalus polysaccharide	-	glycyrrhizin	detrimental	TLR4	HMGB1/TLR4/NF-κB signaling pathway
Exosomes derived from miR-129-5p modified bone marrow mesenchymal stem cells represses ventricular remolding of mice with myocardial infarction	2022	JOURNAL OF TISSUE ENGINEERING AND REGENERATIVE MEDICINE	16	2	177-187	Wang, S. and Dong, J. J. and Li, L. and Wu, R. B. and Xu, L. and Ren, Y. C. and Hu, X. T.	Myocardial infraction (MI) is a severe disease with great mortality. Mesenchymal stem cells-derived exosomes display protection against MI. MicroRNA-129-5p was reported to exert anti-inflammation activity by targeting high mobility group box 1 (HMGB1). In the present study, the effects of MSCs derived exosomes overexpressing miR-129-5p on MI were evaluated. Bone marrow mesenchymal stem cells (BMS…	10.1002/term.3268	mediator	mice	MI	MicroRNA-129-5p	-	-	detrimental	-	-
Hydroxychloroquine Attenuates Myocardial Ischemic and Post-Ischemic Reperfusion Injury by Inhibiting the Toll-Like Receptor 9 - Type I Interferon Pathway	2022	Cardiology and cardiovascular medicine	6	4	416-423	Marsh, Katherine M. and Rastogi, Radhika and Zhang, Aimee and Wu, Di and Kron, Irving L. and Yang, Zequan	Background: We hypothesized that hydroxychloroquine (HCQ) attenuates myocardial ischemia/reperfusion injury (IRI) via TLR9 - type I interferon (IFN-I) pathway inhibition., Methods: The left coronary artery of wild-type (WT) C57BL/6 and congenic TLR9-/- mice was occluded for 40 minutes, with or without 60 minutes of reperfusion (40'/0' or 40'/60'). Either ODN-2088 or HCQ (TLR9 inhibitors), or ODN-…	https://dx.doi.org/10.26502/fccm.92920278	mediator	C57BL/6 wild type (WT) mice and TLR9-/- mice	IR	hydroxychloroquine (HCQ)	-	-	detrimental	-	TLR9 – IFN-I inflammatory pathway
Resveratrol mediates the miR-149/HMGB1 axis and regulates the ferroptosis pathway to protect myocardium in endotoxemia mice	2022	AMERICAN JOURNAL OF PHYSIOLOGY-ENDOCRINOLOGY AND METABOLISM	323	1	E21-E32	Wang, X. L. and Simayi, A. and Fu, J. and Zhao, X. and Xu, G. P.	Endotoxemia is a common complication often used to model the acute inflammatory response associated with endotoxemia. Resveratrol has been shown to exert a wide range of therapeutic effects due to its anti-inflammatory and antioxidant properties. This study explored the effect of resveratrol on endotoxemia. Lipopolysaccharide (LPS)-induced endotoxemia mouse model and endotoxemia myocardial injury…	10.1152/ajpendo.00227.2021	mediator	C57BL/6 mice	LPS induced endotoxemia	Resveratrol	-	-	detrimental	-	-
Short-term pretreatment of naringin isolated from <i>Citrus wilsonii</i> Tanaka attenuates rat myocardial ischemia/reperfusion injury	2022	NAUNYN-SCHMIEDEBERGS ARCHIVES OF PHARMACOLOGY	395	9	1047-1059	Liu, W. T. and Cheng, L. P. and Li, X. F. and Zhao, L. L. and Hu, X. R. and Ma, Z. C.	Pretreatment or treatment with anti-apoptotic, anti-inflammatory, or anti-oxidative approaches could be critical for attenuated the severity of myocardial ischemia/reperfusion (I/R) injury. Naringin, a natural flavonoid, plays important roles in inflammation-related diseases. Immature dry fruits of Citrus wilsonii Tanaka (Xiang Yuan) are rich in naringin that can be used as traditional Chinese me…	10.1007/s00210-022-02255-x	mediator	rat	IR	naringin	-	-	detrimental	-	-
Simvastatin Improves Myocardial Ischemia Reperfusion Injury through KLF-Regulated Alleviation of Inflammation	2022	DISEASE MARKERS	2022	-	-	Wei, T. J. and Li, J. and Fu, G. W. and Zhao, H. and Huang, C. and Zhu, X. H. and Huang, G. C. and Xu, J.	Objective. To clarify the protective effect of simvastatin on myocardial ischemia reperfusion injury (MIRI) and the underlying mechanism. Materials and Methods. The MIRI model in rats was firstly constructed. Twenty-four male rats were randomly assigned into the sham group, ischemia-reperfusion (I/R) group, and simvastatin group, with 8 rats in each group. Contents of superoxide dismutase (SOD) a…	10.1155/2022/7878602	mediator	Wistar rats	IR	Simvastatin	-	-	detrimental	-	-
Sodium Tanshinone IIA Sulfonate Improves Adverse Ventricular Remodeling Post-MI by Reducing Myocardial Necrosis, Modulating Inflammation, and Promoting Angiogenesis	2022	CURRENT PHARMACEUTICAL DESIGN	28	9	751-759	Zhang, B. L. and Yu, P. and Su, E. Y. and Jia, J. G. and Zhang, C. Y. and Xie, S. Y. and Huang, Z. H. and Dong, Y. and Ding, J. G. and Zou, Y. Z. and Jiang, H. and Ge, J. B.	Background and Objective: Myocardial infarction (MI) leads to pathological cardiac remodeling and heart failure. Sodium tanshinone IIA sulfonate (STS) shows to possess therapeutic potential. The present study aimed to explore the potential role of STS in ventricular remodeling post-MI. Methods: Mice were randomly divided into sham, MI + normal saline (NS) and MI + STS (20.8 mg/kg/day intraperiton…	10.2174/1381612828666211224152440	mediator	mice	PL	tanshinone IIA	-	-	detrimental	-	-
Alpha-lipoic acid impedes myocardial ischemia-reperfusion injury, myocardial apoptosis, and oxidative stress by regulating HMGB1 expression	2022	EUROPEAN JOURNAL OF PHARMACOLOGY	933	-	-	Qi, B. C. and Zheng, Y. and Gao, W. Q. and Qi, Z. C. and Gong, Y. J. and Liu, Y. W. and Wang, Y. C. and Cheng, X. and Ning, M. and Lang, Y. H. and Feng, J. Y. and Li, T.	Background: Inflammation, oxidative stress, and apoptosis contribute to myocardial ischemia/reperfusion injury (I/RI). Alpha-lipoic acid (ALA) plays a critical role in I/RI by impeding apoptosis and inflammation. Here, we aimed to explore the underlying mechanisms of ALA after I/RI.Methods: The left anterior descending coronary artery (LAD) was ligated, and H9c2 cells were exposed to hyp-oxia/reo…	10.1016/j.ejphar.2022.175295	mediator	H9C2 cell and rats	H/R and IR	Alpha-lipoic acid	-	-	detrimental	TLR4	HMGB1/TLR4/NF-κB
Recombinant Klotho Protein Ameliorates Myocardial Ischemia/Reperfusion Injury by Attenuating Sterile Inflammation	2022	BIOMEDICINES	10	4	-	Myung, J. and Beom, J. H. and Kim, J. H. and Woo, J. S. and Park, I. and Chung, S. P. and Chung, Y. E. and You, J. S.	Currently, no effective therapy and potential target have been elucidated for preventing myocardial ischemia and reperfusion injury (I/R). We hypothesized that the administration of recombinant klotho (rKL) protein could attenuate the sterile inflammation in peri-infarct regions by inhibiting the extracellular release of high mobility group box-1 (HMGB1). This hypothesis was examined using a rat …	10.3390/biomedicines10040894	mediator	Wistar rats	IR	Recombinant Klotho Protein	-	-	detrimental	-	-
Topical Neck Cooling Without Systemic Hypothermia Attenuates Myocardial Ischemic Injury and Post-ischemic Reperfusion Injury	2022	FRONTIERS IN CARDIOVASCULAR MEDICINE	9	-	-	Zhang, A. M. and Rastogi, R. and Marsh, K. M. and Yang, B. R. and Wu, D. and Kron, I. L. and Yang, Z. Q.	BackgroundFollowing acute myocardial infarction (MI), irreversible damage to the myocardium can only be reduced by shortening the duration between symptom onset and revascularization. While systemic hypothermia has shown promising results in slowing pre-revascularization myocardial damage, it is resource intensive and not conducive to prehospital initiation. We hypothesized that topical neck cool…	10.3389/fcvm.2022.893837	mediator	C57BL/6 mice	IR	Topical neck cooling (vagal)	-	-	detrimental	-	-
LRRK2 deficiency protects the heart against myocardial infarction injury in mice via the P53/HMGB1 pathway	2022	FREE RADICAL BIOLOGY AND MEDICINE	191	-	119-127	Liu, Y. and Chen, L. and Gao, L. and Pei, X. X. and Tao, Z. K. and Xu, Y. W. and Li, R.	LRRK2 is a Ser/Thr kinase with multiple functional domains. Studies have shown that LRRK2 mutations are closely related to hereditary Parkinson's disease. However, its role in cardiovascular disease, especially in myocardial infarction, is unclear. The aim of this study was to explore the functional role of LRRK2 in myocardial infarction. Wild-type and LRRK2-knockout mice were subjected to corona…	10.1016/j.freeradbiomed.2022.08.035	mediator/perturbation	mice	MI	LRRK2	-	anti-HMGB1	detrimental	-	LRRK2/P53
LPS preconditioning of MSC-CM improves protection against hypoxia/reoxygenation-induced damage in H9c2 cells partly via HMGB1/Bach1 signalling	2022	CLINICAL AND EXPERIMENTAL PHARMACOLOGY AND PHYSIOLOGY	49	12	1319-1333	Wang, D. and Xie, Y. and Peng, H. Q. and Wen, Z. M. and Ying, Z. Y. and Geng, C. and Wu, J. and Lv, H. Y. and Xu, B.	Mesenchymal stem cell-derived conditioned medium (MSC-CM) improves cardiac function after myocardial infarction; however, this cardioprotective effect is moderate and transient. Lipopolysaccharide (LPS) pretreatment partially improves MSC-CM-mediated cardioprotective effects owing to the presence of paracrine factors. However, the mechanism underlying these improved effects remains unknown. To st…	10.1111/1440-1681.13714	mediator/perturbation	H9c2 cell	H/R	LPS preconditioning of MSC-CM	-	siHMGB1	detrimental	-	HMGB1/Bach1 signalling pathway.
alpha-Lipoic acid alleviates myocardial injury and induces M2b macrophage polarization after myocardial infarction via HMGB1/NF-kB signaling pathway	2023	International immunopharmacology	121	-	110435	Wang, Yuchao and Zheng, Yue and Qi, Bingcai and Liu, Yanwu and Cheng, Xuan and Feng, Jianyu and Gao, Wenqing and Li, Tong	BACKGROUND: Myocardial infarction (MI) is a serious cardiovascular disease with a poor prognosis. Macrophages are the predominant immune cells in patients with MI and macrophage regulation during the different phases of MI has important consequences for cardiac recovery. Alpha-lipoic acid (ALA) plays a critical role in MI by modulating the number of cardiomyocytes and macrophages., METHODS: MI mi…	https://dx.doi.org/10.1016/j.intimp.2023.110435	mediator	mice	PL	alpha-Lipoic acid	-	-	detrimental	-	HMGB1/NF-κB pathway
Berberine up-regulates miR-340-5p to protect myocardial ischaemia/reperfusion from HMGB1-mediated inflammatory injury	2023	ESC HEART FAILURE	10	2	931-942	Long, T. Y. and Pan, W. and Li, F. and Sheikh, S. A. and Xie, Q. Y. and Zhang, C. L.	AimsMyocardial ischaemia/reperfusion injury (MIRI) is a major cause of heart failure after myocardial infarction. Berberine (BBR) presents anti-inflammatory and immunosuppressive properties in many diseases. Our research looked into the therapeutic effects and mechanism of BBR in MIRI. Methods and resultsMIRI animal and cell models were established. The mRNA and protein expressions were assessed …	10.1002/ehf2.14235	mediator	Sprague-Dawley rats	IR	Berberine	-	-	detrimental	-	HMGB1‐mediated TLR4/NF‐κB signalling pathway
Combined therapy with dapagliflozin and entresto offers an additional benefit on improving the heart function in rat after ischemia-reperfusion injury	2023	Biomedical journal	46	3	100546	Ko, Sheung-Fat and Sung, Pei Hsun and Yang, Chih Chao and Chiang, John Y. and Yip, Hon Kan	BACKGROUND: This study tested whether combined dapagliflozin and entresto treatment would be superior to either one alone for preserving the left-ventricular ejection-fraction (LVEF) in rat after ischemia-reperfusion (IR) injury., METHODS: Cell culture using H9C2 cells and IR injury in rat with dapagliflozin-entresto treatment were conducted in the present study., RESULTS: In vitro flow-cytometri…	https://dx.doi.org/10.1016/j.bj.2022.06.002	mediator	Sprague-Dawley rats	IR	dapagliflozin and entresto	-	-	detrimental	-	-
Influences of microRNA-451 on the expression of HMGB1 in myocardial cells and its mechanism in ischemia-reperfusion injury	2023	Cellular and molecular biology (Noisy-le-Grand, France)	69	15	141-147	Qiu, Ruiye and Zhang, Yajuan and Li, Jun and Wu, Jun and He, Ruifeng	This work aimed to understand the underlying mechanism of micro-ribonucleic acid (MicroRNA) (miR)-451 in ischemia-reperfusion injury (IRI) and the influences of miR-451 on high mobility group box 1 protein (HMGB1) in myocardial cells, 30 specific pathogen-free (SPF) male rats were selected and randomly rolled into 5 groups, which were a sham operation control (Control), an ischemia-reperfusion (I…	https://dx.doi.org/10.14715/cmb/2023.69.15.25	mediator	Sprague-Dawley rats	IR	miR-451	-	-	detrimental	-	-
Integrative applications of network pharmacology and molecular docking: An herbal formula ameliorates H9c2 cells injury through pyroptosis	2023	JOURNAL OF GINSENG RESEARCH	47	2	228-236	Qi, Z. W. and Yan, Z. P. and Wang, Y. Y. and Ji, N. and Yang, X. Y. and Zhang, A. and Li, M. and Xu, F. Q. and Zhang, J. P.	Background: QiShen YiQi pills (QSYQ) is a Traditional Chinese Medicine (TCM) formula, which has a significant effect on the treatment of patients with myocardial infarction (MI) in clinical practice. However, the molecular mechanism of QSYQ regulation pyroptosis after MI is still not fully known. Hence, this study was designed to reveal the mechanism of the active ingredient in QSYQ. Methods: Int…	10.1016/j.jgr.2022.03.003	mediator	H9c2 cells	oxygen-glucose deprivation (OGD)	QiShen YiQi (QSYQ)	-	-	detrimental	-	-
Lagopsis supina ameliorates myocardial ischemia injury by regulating angiogenesis, thrombosis, inflammation, and energy metabolism through VEGF, ROS and HMGB1 signaling pathways in rats	2023	Phytomedicine : international journal of phytotherapy and phytopharmacology	120	-	155050	He, Junwei and Zhang, Qingcui and Xia, Xiaoyi and Yang, Li	BACKGROUND: Lagopsis supina (Steph. ex. Willd.) Ikonn.-Gal. is an important traditional Chinese medicine used to treat various ailments. However, its impact on myocardial ischemia (MI) injury remains unknown., PURPOSE: This research aimed to reveal the therapeutic effect, potential mechanism, and metabolomics of L. supina against MI injury in rats., METHODS: The therapeutic effects of the ethanol…	https://dx.doi.org/10.1016/j.phymed.2023.155050	mediator	Sprague-Dawley rats	PL	Lagopsis supina	-	-	detrimental	-	HMGB1 signaling pathway
Mannose binding lectin-associated serine protease-1 is a novel contributor to myocardial ischemia/reperfusion injury	2023	INTERNATIONAL JOURNAL OF CARDIOLOGY	389	-	-	Zhang, S. Y. and Yang, L. J. and Guo, S. C. and Hu, F. D. and Cheng, D. and Sun, J. H. and Li, Y. P. and Xu, J. and Sang, H. Q.	Background: The lectin pathway has been demonstrated to play a critical role in the pathological process of myocardial ischemia/reperfusion injury (IRI). Mannose-binding lectin (MBL)-associated serine protease-1 (MASP-1), especially different from other components of the lectin pathway, mediates proinflammatory and procoagulant reactions independent of complement cascades. However, the role of MA…	10.1016/j.ijcard.2023.131193	mediator	C57/BJ6 mouse	IR	Mannose-binding lectin (MBL)-associated serine protease-1 (MASP-1)	-	-	detrimental	-	-
MELATONIN ATTENUATES INFLAMMATION AND CARDIAC DYSFUNCTION IN MYOCARDIAL INFARCTION BY REGULATING THE MIRNA-200B-3P/HIGH MOBILITY GROUP BOX CHROMOSOMAL PROTEIN 1 AXIS	2023	JOURNAL OF PHYSIOLOGY AND PHARMACOLOGY	74	4	377-387	Liu, Z. and Wu, F. and Ren, K. and Huo, J.	Melatonin confers protection against myocardial injury by reducing inflammation and inhibiting apoptosis. In the present study, we investigated whether melatonin regulates cardiomyocyte proliferation and improves cardiac function in rats with myocardial infarction (MI). Two MI models were established in vitro (H9c2 cells were cultured under hypoxia) and in vivo (the left anterior descending coron…	10.26402/jpp.2023.4.02	mediator	H9c2 cells and Sprague-Dawley rats	HR and PL	Melatonin	-	-	detrimental	-	miR-200b-3p/HMGB1 axis
Crocin inhibits KBTBD7 to prevent excessive inflammation and cardiac dysfunction following myocardial infarction	2023	MOLECULAR MEDICINE REPORTS	27	1	-	Yuan, C. J. and Chen, Z. P. and Zhou, Q. X.	Myocardial infarction (MI) refers to myocardial ischemic necrosis that is caused by coronary artery disease. Notably, crocin has protective effects on the heart. The present study aimed to i) investigate the protective effect of crocin, an active ingredient in Gardenia jasminoides Ellis and Crocus sativus L., on myocardial ischemia and ii) to verify the interaction between crocin and kelch repeat…	10.3892/mmr.2022.12907	mediator/perturbation	Rat	MI	Crocin	rHMGB1 (Abcam, ab255799)	-	detrimental	-	p38 and NF‑κB signaling pathway
L-ascorbic acid could ameliorate the damage of myocardial microvascular endothelial cell caused by hypoxia-reoxygenation via targeting HMGB1	2023	JOURNAL OF BIOENERGETICS AND BIOMEMBRANES	55	2	115-122	Zhang, Z. S. and Qin, S. Q. and Wang, Y. L. and Liang, H. Q. and Wang, R. and Li, F. J.	In this study, we intend to explore the potential function of l-ascorbic acid in hypoxia-reoxygenation (H/R)-induced damage of CMECs and its related molecular mechanism. With different concentrations of l-ascorbic acid treatment, the proliferation, migration, inflammation and autophagy of cardiac microvascular endothelial cells (CMECs) were determined by several biological experiments. Si-HMGB1 t…	10.1007/s10863-023-09962-x	mediator/perturbation	cardiac microvascular endothelial cells	IR	L-ascorbic acid	-	siRNA	detrimental	-	-
Panaxynol ameliorates cardiac ischemia/reperfusion injury by suppressing NLRP3-induced pyroptosis and apoptosis via HMGB1/TLR4/NF-kappaB axis	2023	International immunopharmacology	121	-	110222	Ding, Hua-Sheng and Huang, Yan and Qu, Ji-Fu and Wang, Yong-Jian and Huang, Zhong-Yi and Wang, Feng-Yuan and Yi, Wen-Juan and Liu, Xiao-Xiong	BACKGROUND AND PURPOSE: Panaxynol (PNN) is a common natural minor component in Umbelliferae plants. Many clinical studies have shown that PNN exhibits nutritional value and anti-inflammatory and other pharmacological activities. However, whether PNN can mediate cardiac ischemia/reperfusion injury (IRI) remains unclear. Here, we aimed to determine the potential effects of PNN on myocardial IRI., M…	https://dx.doi.org/10.1016/j.intimp.2023.110222	mediator/perturbation	neonatal rat ventricle myocytes (NRVMs) and mice	H/R and IR	Panaxynol (PNN)	-	HMGB1 box A	detrimental	TLR4	HMGB1/TLR4/NF-κB pathway
Lipopolysaccharides protect mesenchymal stem cell against cardiac ischemia-reperfusion injury by HMGB1/ STAT3 signaling	2023	JOURNAL OF GERIATRIC CARDIOLOGY	20	11	801-812	Wen, J. Y. and Peng, H. X. and Wang, D. and Wen, Z. M. and Liu, Y. T. and Qu, J. and Cui, H. X. and Wang, Y. Y. and Du, Y. L. and Wang, T. and Geng, C. and Xu, B.	BACKGROUND Myocardial ischemia-reperfusion (I/R) is a serious and irreversible injury. Bone marrow-derived mesenchymal stem cells (MSCs) is considered to be a potential therapy for I/R injury due to the paracrine effects. High-mobility group box 1 (HMGB1) is a novel mediator in MSC and regulates the response of inflammation injury. Signal Transduction and Transcription Activator 3 (STAT3) is a cr…	10.26599/1671-5411.2023.11.007	mediator/perturbation	H9C2 rat cardiomyocytes	Hypoxia/Reoxygenation (H/R)	Lipopolysaccharides (LPS)	-	siHMGB1	beneficial	-	HMGB1/STAT3 signaling.
Aucubin protects against myocardial ischemia-reperfusion injury by regulating STAT3/NF-kappaB/HMGB-1 pathway	2024	International journal of cardiology	400	-	131800	Liu, Yanwu and Cheng, Xian and Qi, Bingcai and Wang, Yuchao and Zheng, Yue and Liang, Xiaoyu and Chang, Yun and Ning, Meng and Gao, Wenqing and Li, Tong	The main characteristics of the myocardial ischemia/reperfusion injury (MI/RI) are oxidative stress, apoptosis, and an inflammatory response. Aucubin (AU) is an iridoid glycoside that possesses various biological properties and has been discovered to demonstrate antioxidant and anti-inflammatory impacts in pathological processes, such as ischemia-reperfusion. The objective of this research was to…	https://dx.doi.org/10.1016/j.ijcard.2024.131800	mediator	rat	IR	Aucubin	-	-	detrimental	-	STAT3/NF-κB/HMGB-1 pathway
IL6/adiponectin/HMGB1 feedback loop mediates adipocyte and macrophage crosstalk and M2 polarization after myocardial infarction	2024	FRONTIERS IN IMMUNOLOGY	15	-	-	Zheng, Y. and Wang, Y. C. and Qi, B. C. and Lang, Y. H. and Zhang, Z. B. and Ma, J. and Lou, M. M. and Liang, X. Y. and Chang, Y. and Zhao, Q. and Gao, W. Q. and Li, T.	Background Differences in border zone contribute to different outcomes post-infarction, such as left ventricular aneurysm (LVA) and myocardial infarction (MI). LVA usually forms within 24 h of the onset of MI and may cause heart rupture; however, LVA surgery is best performed 3 months after MI. Few studies have investigated the LVA model, the differences in border zones between LVA and MI, and th…	10.3389/fimmu.2024.1368516	mediator	C57Bl/6J mice	MI and LVA model	adiponectin (ADPN)	-	-	detrimental	-	ADPN/AdipoR2/HMGB1 axis and IL6/ADPN/HMGB1 axis
Phenolic acids from Prunella vulgaris alleviate cardiac remodeling following myocardial infarction partially by suppressing NLRP3 activation	2024	PHYTOTHERAPY RESEARCH	38	1	384-399	Wei, J. N. and Leng, L. and Sui, Y. C. and Song, S. F. and Owusu, F. B. and Li, X. and Cao, Y. and Li, P. J. and Wang, H. D. and Li, R. Q. and Yang, W. Z. and Gao, X. M. and Wang, Q. L.	Acute myocardial infarction (MI) is one of the leading causes of mortality around the world. Prunella vulgaris (Xia-Ku-Cao in Chinese) is used in traditional Chinese medicine practice for the treatment of cardiovascular diseases. However, its active ingredients and mechanisms of action on cardiac remodeling following MI remain unknown. In this study, we investigated the cardioprotective effect of…	10.1002/ptr.8024	mediator	Sprague-Dawley rats	PL	Prunella vulgaris	-	-	detrimental	-	-
Simvastatin-Loaded Nanoniosome Protects H9c2 Cells from Oxygen-Glucose Deprivation/ Reperfusion Injury by Downregulating Inflammation	2024	Iranian biomedical journal	28	1	15-22	Naseroleslami, Maryam and Mehrab Mohseni, Mahdieh	Background: Simvastatin (SIM) has anti-inflammatory and antioxidant properties against cardiac ischemia/reperfusion injury (I/RI). However, it suffers from low bioavailability and a short half-life. Nanoniosomes are novel drug delivery systems that may increase SIM effectiveness. The present research evaluates the impact of SIM-loaded nanoniosomes on the oxygen-glucose deprivation/reperfusion (OG…	https://dx.doi.org/10.61186/ibj.3994	mediator	H9c2 cells	OGD/R injury model	Simvastatin	-	-	detrimental	-	-
Ecliptasaponin A protects heart against acute ischemia-induced myocardial injury by inhibition of the HMGB1/TLR4/NF-kappaB pathway	2024	Journal of ethnopharmacology	335	7903310	118612	Ge, Sumin and Wu, Sihua and Yin, Qin and Tan, Meng and Wang, Sichuan and Yang, Yonghao and Chen, Zixuan and Xu, Lei and Zhang, Hui and Meng, Chuang and Xia, Yufei and Asakawa, Naoki and Wei, Wenping and Gong, Kaizheng and Pan, Xin	ETHNOPHARMACOLOGICAL RELEVANCE: Eclipta prostrata (Linn.) is a traditional medicinal Chinese herb that displays multiple biological activities, such as encompassing immunomodulatory, anti-inflammatory, anti-tumor, liver-protective, antioxidant, and lipid-lowering effects. Ecliptasaponin A (ESA), a pentacyclic triterpenoid saponin isolated from Eclipta prostrata (Linn.), has been demonstrated to e…	https://dx.doi.org/10.1016/j.jep.2024.118612	mediator	mouse; H9C2	PL	Ecliptasaponin A	-	-	detrimental	TLR4	HMGB1/TLR4/NF-κB

## Sheet: Heart failure
Ttitle	Year	Journal	Volume	Issue	Pages	Authors	Abstract	Doi	Class	Study population	Models	Primary intervention	Agnoist	Antagnoist	HMGB1 effect	Receptors related to HMGB1	Pathways related to HMGB1
Extracellular High Mobility Group Box 1 Plays a Role in the Effect of Bone Marrow Mononuclear Cell Transplantation for Heart Failure	2013	PLOS ONE	8	10	-	Kaneko, M. and Shintani, Y. and Narita, T. and Ikebe, C. and Tano, N. and Yamahara, K. and Fukushima, S. and Coppen, S. R. and Suzuki, K.	Transplantation of unfractionated bone marrow mononuclear cells (BMCs) repairs and/or regenerates the damaged myocardium allegedly due to secretion from surviving BMCs (paracrine effect). However, donor cell survival after transplantation is known to be markedly poor. This discrepancy led us to hypothesize that dead donor BMCs might also contribute to the therapeutic benefits from BMC transplanta…	10.1371/journal.pone.0076908	mediator/perturbation	female rats	MI-induced HF	bone marrow mononuclearcells(BMCs)	-	anti-HMGB1	detrimental	-	-
HMGB1 Is Involved in the Protective Effect of the PPAR alpha Agonist Fenofibrate against Cardiac Hypertrophy	2014	PPAR research	2014	101269101	541394	Jia, Zhankui and Xue, Rui and Liu, Gangqiong and Li, Ling and Yang, Jinjian and Pi, Guofu and Ma, Shengli and Kan, Quancheng	High mobility group box 1 (HMGB1) is a ubiquitous nuclear DNA-binding protein whose function is dependent on its cellular location. Extracellular HMGB1 is regarded as a delayed mediator of proinflammatory cytokines for initiating and amplifying inflammatory responses, whereas nuclear HMGB1 has been found to prevent cardiac hypertrophy and heart failure. Because fenofibrate, a peroxisome prolifera…	https://dx.doi.org/10.1155/2014/541394	mediator	mouse	TAC	Fenofibrate	-	-	beneficial	-	-
sRAGE attenuates angiotensin II-induced cardiomyocyte hypertrophy by inhibiting RAGE-NF庥B-NLRP3 activation	2018	INFLAMMATION RESEARCH	67	8	691-701	Lim, S. and Lee, M. E. and Jeong, J. and Lee, J. and Cho, S. and Seo, M. and Park, S.	The receptor for advanced glycation endproducts (RAGE) is an innate immunity receptor that has been implicated in the pathogenesis of atherosclerotic cardiovascular disease. However, the possibility that RAGE-mediated signaling is involved in angiotensin II (Ang II)-induced cardiac left ventricular hypertrophy has yet to be investigated. We therefore determined whether RAGE has a role in regulati…	10.1007/s00011-018-1160-9	mediator	H9C2 cells	angiotensin II induced cardiomyocyte hypertrophy	sRAGE	-	-	detrimental	RAGE	PKCs and ERK1/2,
miR-129-5p improves cardiac function in rats with chronic heart failure through targeting HMGB1	2019	MAMMALIAN GENOME	30	9	276-288	Xiao, N. and Zhang, J. and Chen, C. and Wan, Y. F. and Wang, N. and Yang, J.	Increasing evidence shows that miRNAs play pivotal roles in cardiovascular diseases, including heart failure (HF). The aim of this study was to investigate the role of miR-129-5p in chronic heart failure and the underlying mechanisms. The levels of miR-129-5p and HMGB1 in chronic heart failure patients (CHF) and normal controls were examined by RT-qPCR and ELISA. Cardiac function, hemodynamics pa…	10.1007/s00335-019-09817-0	mediator	rat	MI-induced HF	miR-129-5p, transfection HMGB1	-	-	detrimental	-	miR-129-5p
Protective Effect of <i>Vitis labrusca</i> Leaves Extract on Cardiovascular Dysfunction through HMGB1-TLR4-NF庥B Signaling in Spontaneously Hypertensive Rats	2020	NUTRIENTS	12	10	-	Kim, H. Y. and Hong, M. H. and Yoon, J. J. and Kim, D. S. and Na, S. W. and Jang, Y. J. and Lee, Y. J. and Kang, D. G. and Lee, H. S.	The Vitis labrusca is a grapevine that has antioxidant, neuroprotective, hepatoprotective, and anticarcinogenic activity. However, the effect of Vitis labrusca leaves on the cardiovascular system is yet to be ascertained. The present study was designed to investigate the effects of Vitis labrusca leaves extract (HP1) on cardiovascular remodeling in spontaneously hypertensive rats. Experiments wer…	10.3390/nu12103096	mediator	rat	hypertensive	Vitislabrusca	-	-	detrimental	TLR4, IL-6, MyD88, NFkb, TNFa,ERK1/2	ERK1/2
Puerarin Alleviates Lipopolysaccharide-Induced Myocardial Fibrosis by Inhibiting PARP-1 to Prevent HMGB1-Mediated TLR4-NF-庥B Signaling Pathway	2020	CARDIOVASCULAR TOXICOLOGY	20	5	482-491	Ni, S. Y. and Zhong, X. L. and Li, Z. H. and Huang, D. J. and Xu, W. T. and Zhou, Y. and Ou, C. W. and Chen, M. S.	Myocardial fibrosis (MFs) is a crucial pathological process that results in cardiac failure in the development of multiple cardiovascular diseases. Puerarin could reportedly be used to treat a variety of cardiovascular diseases. However, the exact mechanism of puerarin on MFs was not clear enough. The separated primary cardiac fibroblasts (CFs) were induced by lipopolysaccharide (LPS) and treated…	10.1007/s12012-020-09571-9	mediator	cardiac fibroblasts and rats	LPS and TAC	Puerarin	-	-	detrimental	TLR4	HMGB1-mediated TLR4-NF-κB signaling pathway
Angiotensin II Increases HMGB1 Expression in the Myocardium Through AT1 and AT2 Receptors When Under Pressure Overload	2021	INTERNATIONAL HEART JOURNAL	62	1	162-170	Zhang, L. and Zhang, B. L. and Yu, Y. and Wang, J. F. and Wu, J. and Su, Y. G. and Jiang, H. and Zou, Y. Z. and Ge, J. B.	High-mobility group box 1 (HMGB1) is increased in the myocardium under pressure overload (PO) and is involved in PO-induced cardiac remodeling. The mechanisms of the upregulation of cardiac HMGB1 expression have not been fully elucidated. In the present study, a mouse transverse aortic constriction (TAC) model was used, and an angiotensin II (Ang II) type 1 (AT1) receptor inhibitor (losartan) or …	10.1536/ihj.20-384	mediator	mouse	TAC	Losartan, AT2 inhibitor	-	-	detrimental	-	-
AT1 receptor blocker inhibits HMGB1 expression in pressure overload-induced acute cardiac dysfunction by suppressing the MAPK/NF-kappaB signaling pathway	2022	Clinical and experimental hypertension (New York, N.Y. : 1993)	44	1	93-99	Zhang, Lei and Zhang, Baoli and Wu, Jian and Zou, Yunzeng and Jiang, Hong and Ge, Junbo	BACKGROUND: High-mobility group box 1 (HMGB1) expression not only peaks during the early phase of pressure overload (PO), but also serves a role in the pathogenesis of PO-induced cardiac remodeling. Meanwhile, angiotensin II type 1 (AT1) receptor blockers reverse PO-induced cardiac remodeling and repress the secretion of inflammatory factors. However, whether AT1 receptor inhibitors decrease HMGB…	https://dx.doi.org/10.1080/10641963.2021.1996588	mediator	mouse	TAC	Ati inhibitor	-	-	detrimental	-	MAPKs/NF-kappaB
[Protective effect of Shenfu Injection on rats with chronic heart failure based on HMGB1/TLR4/NF-kappaB signaling pathway]	2022	Zhongguo Zhong yao za zhi = Zhongguo zhongyao zazhi = China journal of Chinese materia medica	47	20	5556-5563	Huang, Shu-Min and Liao, Xiao-Qian and Fan, Xin-Yu and Wang, Zi-Yi and Hu, Si-Yuan and Hu, Zhi-Xi	The study aimed to explore the mechanism and targets of Shenfu Injection in the regulation of inflammatory injury in chronic heart failure rats based on the high mobility group box-1/Toll like receptor 4/nuclear factor kappa-B(HMGB1/TLR4/NF-kappaB) signaling pathway. The rat model of chronic heart failure was established using isoproterenol. The modeled rats were divided into three groups by rand…	https://dx.doi.org/10.19540/j.cnki.cjcmm.20220509.703	mediator	rat	Isoproterenol	Shenfu	-	-	detrimental	HMGB1, TLR4, MyD88, and NF-kappaB P65
Overexpression of macrophage migration inhibitory factor protects against pressure overload-induced cardiac hypertrophy through regulating the miR-29b-3p/HBP1 axis	2024	Physiological reports	12	12	e16022	Wen, Liang and Chen, Wei and Zhu, Cunjun and Li, Jie and Zhou, Juan and Zhang, Minxia and Zhang, Wenqiang and Xue, Qiang	Cardiac hypertrophy is an adaptive response to stressors such as high cardiac workload, which might lead to abnormal cardiac function and heart failure. Previous studies have indicated that macrophage migration inhibitory factor (MIF) might play a protective role in cardiac hypertrophy. Here, we aimed to illustrate the mechanism of MIF in protecting against pressure overload-induced cardiac hyper…	https://dx.doi.org/10.14814/phy2.16022	mediator/perturbation	mouse	TAC	MIF	overexpression	-	detrimental	-	miR-29b-3p

## Sheet: Diabetic cardiomyopathy
Ttitle	Year	Journal	Volume	Issue	Pages	Authors	Abstract	Doi	Class	Study population	Models	Primary intervention	Agnoist	Antagnoist	HMGB1 effect	Receptors related to HMGB1	Pathways related to HMGB1
Effects of eight weeks of aerobic training on expression levels of the HMGB1-RAGE/TLR4-NF-kb proinflammatory pathway in cardiac tissue of male rats with hyperglycemia	2019	Iranian Journal of Endocrinology and Metabolism	20	5	246-252	Taghibeigi Hoseinabadi, H. and Esfarjani, F. and Marandi, S. and Karami, H.	Introduction: Inflammation plays a critical role in the pathogenesis of diabetic cardiomyopathy. The expression of HMGB1, a proinflammatory cytokine, and its downstream signaling pathway is upregulated in diabetes. The aim of this study was to investigate the effect of 8 weeks aerobic training on the expression levels of the HMGB1-RAGE/TLR4-NF-kB pathway in cardiac tissue of male rats with hyperg…	-	mediator	male Wistar rats	streptozotocin and nicotinamide	aerobic training	-	-	detrimental	RAGE/TLR4	HMGB1-RAGE/TLR4-NF-kB
Artemisinin attenuates type 2 diabetic cardiomyopathy in rats through modulation of AGE-RAGE/HMGB-1 signaling pathway	2023	SCIENTIFIC REPORTS	13	1	-	Farrag, E. A. E. and Hammad, M. O. and Safwat, S. M. and Hamed, S. and Hellal, D.	Diabetes mellitus is a common metabolic disorder. About two-thirds of diabetic patients develop diabetic cardiomyopathy (DCM), which becomes a challenging issue as it severely threatens the patient's life. Hyperglycemia and the resulting advanced glycated end products (AGE) and their receptor (RAGE)/High Mobility Group Box-1 (HMGB-1) molecular pathway are thought to be key players. Recently, arte…	10.1038/s41598-023-37678-w	mediator	Sprague–Dawley rats	high fat diet (HFD), comprising 34.5% fat, 17.5% protein and 48% carbohydrate	Artemisinin	-	-	detrimental	RAGE/TLR4	AGE-RAGE/HMGB-1
Astilbin protects diabetic rat heart against ischemia-reperfusion injury via blockade of HMGB1-dependent NF-kappaB signaling pathway	2014	Food and chemical toxicology : an international journal published for the British Industrial Biological Research Association	63	-	104-10	Diao, Huiling and Kang, ZeChun and Han, Fang and Jiang, Wanglin	Astilbin, a flavonoid compound was isolated from the rhizome of Smilax china L. In this study, we investigated the anti-myocardial ischemia and reperfusion (I/R) injury effect of Astilbin on diabetic rats in vivo and elucidated the potential mechanism in vitro. The results showed that Astilbin significantly attenuated hypoxia-induced cell injury in a concentration-dependent manner. Treatment of H…	https://dx.doi.org/10.1016/j.fct.2013.10.045	mediator	male Sprague–Dawley ratsH9c2	STZ and I/R	Astilbin	-	-	detrimental	-	HMGB1/NF-kB
Chrysophanol alleviates myocardial injury in diabetic db/db mice by regulating the SIRT1/HMGB1/NF-kappaB signaling pathway	2019	Experimental and Therapeutic Medicine	18	6	4406-4412	Xue, P. and Zhao, J. and Zheng, A. and Li, L. and Chen, H. and Tu, W. and Zhang, N. and Yu, Z. and Wang, Q. and Gu, M.	Myocardial injury induced by diabetes has become an increasing health problem. Chrysophanol (CHR) has been widely studied as a potential treatment for many diseases due to its anti-inflammatory effects, but has not been investigated in regard to diabetes-induced myocardial injury. The present study evaluated the myocardial protective effects of CHR in C57BL/KsJ-db/db diabetic mice. C57BL/KsJ-db/d…	https://dx.doi.org/10.3892/etm.2019.8083	mediator	C57Bl/KsJ	db/db	Chrysophanol	-	-	detrimental	-	SIRT1/ HMGB1/NF‑κB
Metformin protects against hyperglycemia-induced cardiomyocytes injury by inhibiting the expressions of receptor for advanced glycation end products and high mobility group box 1 protein	2014	MOLECULAR BIOLOGY REPORTS	41	3	1335-1340	Zhang, T. and Hu, X. R. and Cai, Y. L. and Yi, B. and Wen, Z. Y.	Metformin (MET), an anti-diabetic oral drug with antioxidant properties, has been proved to provide cardioprotective effects in patients with diabetic disease. However, the mechanism is unclear. This study aimd to investigate the effects of MET on the expressions of receptor for advanced glycation end products (RAGE) and high mobility group box 1 protein (HMGB1) in hyperglycemia-treated neonatal …	10.1007/s11033-013-2979-3	mediator	NRCMs	hyperglycemia	Metformin	-	-	detrimental	RAGE	HMGB1/RAGE
Changes in Stress-Mediated Markers in a Human Cardiomyocyte Cell Line under Hyperglycemia	2021	INTERNATIONAL JOURNAL OF MOLECULAR SCIENCES	22	19	-	Thakur, V. and Alcoreza, N. and Cazares, J. and Chattopadhyay, M.	Diabetes is a major risk factor for cardiovascular diseases, especially cardiomyopathy, a condition in which the smooth muscles of the heart become thick and rigid, affecting the functioning of cardiomyocytes, the contractile cells of the heart. Uncontrolled elevated glucose levels over time can result in oxidative stress, which could lead to inflammation and altered epigenetic mechanisms. In the…	10.3390/ijms221910802	mediator	AC16 Human Cardiomyocyte	hyperglycemia	-	-	-	detrimental	TLR4/RAGE/CXCR4	-
Activation of PI3Kgamma/Akt pathway increases cardiomyocyte HMGB1 expression in diabetic environment	2016	Oncotarget	7	49	80803-80810	Song, Jia and Liu, Qian and Tang, Han and Tao, Aibin and Wang, Hao and Kao, Raymond and Rui, Tao	BACKGROUND: The high mobility group box 1 (HMGB1) protein mediates the cardiomyocyte-cardiac fibroblast interaction that contributes to induction of myocardial fibrosis in diabetes mellitus (DM). In the present study, we aim to investigate the intracellular signaling pathway that leads to cardiomyocyte HMGB1 expression under a diabetic environment., RESULTS: HMGB1 expression is increased in high …	https://dx.doi.org/10.18632/oncotarget.13096	mediator	Isolated rat cardiomyocytes	high glucsoe	PI3K/AKT	-	-	detrimental	-	PI3Kγ/Akt
Reduced HMGB 1-Mediated Pathway and Oxidative Stress in Resveratrol-Treated Diabetic Mice: A Possible Mechanism of Cardioprotection of Resveratrol in Diabetes Mellitus	2016	OXIDATIVE MEDICINE AND CELLULAR LONGEVITY	2016	-	-	Wu, H. and Sheng, Z. Q. and Xie, J. and Li, R. and Chen, L. and Li, G. N. and Wang, L. and Xu, B.	Myocardial fibrosis and inflammation are intricately linked in diabetic cardiomyopathy (DCM), and resveratrol has been shown to attenuate oxidative stress, inflammation, and fibrosis in several cell types or animal models. High mobility group box 1 (HMGB 1), a proinflammatory cytokine, has been reported to regulate fibrosis and inflammation in various organs. Then the present study aimed to revea…	10.1155/2016/9836860	mediator	mice	STZ	resveratrol	-	-	detrimental	RAGE/TLR4	HMGB1-RAGE/TLR4-NF-kB
Ulinastatin attenuates diabetes-induced cardiac dysfunction by the inhibition of inflammation and apoptosis	2017	EXPERIMENTAL AND THERAPEUTIC MEDICINE	14	3	2497-2504	Wang, W. K. and Lu, Q. H. and Wang, X. and Wang, B. and Wang, J. and Gong, H. P. and Wang, L. and Li, H. and Du, Y. M.	Ulinastatin exhibits anti-inflammatory activity and protects the heart from ischemia/reperfusion injury. However, whether ulinastatin has a protective effect in diabetic cardiomyopathy is yet to be elucidated. The aim of the present study was to investigate the protective effects of ulinastatin against diabetic cardiomyopathy and its underlying mechanisms. A C57/BL6J mice model of diabetic cardio…	10.3892/etm.2017.4824	mediator	C57Bl/6J mice	db/db	Ulinastatin	-	-	detrimental	-	MAPK
Ethyl pyruvate attenuates myocardial ischemia-reperfusion injury exacerbated by hyperglycemia via retained inhibitory effect on HMGB1	2018	INTERNATIONAL JOURNAL OF CARDIOLOGY	252		156-162	Soh, S. and Jun, J. H. and Song, J. W. and Shin, E. J. and Kwak, Y. L. and Shim, J. K.	Background: Hyperglycemia(HG) exacerbates myocardial ischemia/reperfusion(I/R) injury and renders protective strategies ineffective by amplified inflammatory response via enhanced high-mobility group box-1(HMGB1) release. This study investigated the role of ethyl pyruvate(EP) against myocardial I/R injury under a clinically relevant HG condition.Methods: Sprague-Dawley rats(n = 76) were randomly …	10.1016/j.ijcard.2017.11.038	mediator	SD rats	Hyperglycemia and I/R	Ethyl pyruvate	-	-	detrimental	-	Bax/Bcl-2
Blockade of high mobility group box 1 involved in the protective of curcumin on myocardial injury in diabetes in vivo and in vitro	2020	IUBMB LIFE	72	5	931-941	Yan, X. Y. and Xu, P. and Zhou, L. and Lu, J. Y. and Tang, H. H. and Zheng, Y. T. and Cao, H. M.	The aim of this study was to investigate the protective effect of curcumin (Cu) on myocardial injury in diabetic cardiomyopathy in vivo and in vitro. Serum and myocardial glucose, inflammatory cytokines, and cardiac function indexes of type 2 diabetes db/db mice were measured. The mechanism of action was confirmed by immunohistochemistry, immunofluorescence, and western blot experiments. H9C2 cel…	10.1002/iub.2226	mediator/perturbation	C57BL/KsJ db/db, H9C2 cells	hyperglycemia	Curcumin	-	glycyrrhizin and siRNA	detrimental	-	-
DPP4 Inhibition Ameliorates Cardiac Function by Blocking the Cleavage of HMGB1 in Diabetic Mice After Myocardial Infarction	2017	INTERNATIONAL HEART JOURNAL	58	5	778-786	Sato, A. and Suzuki, S. and Watanabe, S. and Shimizu, T. and Nakamura, Y. and Misaka, T. and Yokokawa, T. and Shishido, T. and Saitoh, S. and Ishida, T. and Kubota, I. and Takeishi, Y.	High mobility, group box 1 (HMGB1), a ubiquitous DNA-binding protein, promotes angiogenesis and tissue repair, resulting in restored cardiac function after myocardial infarction (MI). Although dipeptidyl peptidase 4 (DPP4) degrades certain peptides, it remains unclear as to whether HMGB1 is a substrate of DPP4 and whether DPP4 inhibition prevents the cleavage of HMGB1.In transgenic mice with card…	10.1536/ihj.16-547	mediator/perturbation	WT and HMGB1-tg mice	STZ and PL	DPP4 inhibitor	HMGB1-tg	-	detrimental	-	-

## Sheet: Chemotherapy  
Ttitle	Year	Journal	Volume	Issue	Pages	Authors	Abstract	Doi	Class	Study population	Models	Primary intervention	Agnoist	Antagnoist	HMGB1 effect	Receptors related to HMGB1	Pathways related to HMGB1
Protective effect of cilostazol against doxorubicin-induced cardiomyopathy in mice	2015	FREE RADICAL BIOLOGY AND MEDICINE	89	-	54-61	Koh, J. S. and Yi, C. O. and Heo, R. W. and Ahn, J. W. and Park, J. R. and Lee, J. E. and Kim, J. H. and Hwang, J. Y. and Roh, G. S.	Doxorubicin (Dox) is an effective anti cancer drug, but its use is limited because of its adverse effect of inducing irreversible dilated carcliomyopathy. Cilostazol (Cilo), a potent phosphodiesterase Ill inhibitor, has been reported to have an anti-inflammatory effect. Here, we investigated whether Cilo has a protective effect against Dox-induced cardiornyopathy (DIC). Mice were randomly divided…	10.1016/j.freeradbiomed.2015.07.016	mediator	Male ICR mice	Dox-induced cardiomyopathy	Cilostazol	-	-	detrimental	TLR-4	HMGB1/TLR4/NF-κB
Rosuvastatin reduces the pro-inflammatory effects of adriamycin on the expression of HMGB1 and RAGE in rats	2018	INTERNATIONAL JOURNAL OF MOLECULAR MEDICINE	42	6	3415-3423	Zhang, H. Y. and Lu, X. and Liu, Z. X. and Du, K.	Rosuvastatin has cardiac protective effects through its anti-inflammatory effects. The nuclear protein high-mobility group box 1 (HMGB1) can activate inflammatory pathways when released from dying cells. The present study aimed to investigate the effects of rosuvastatin in adriamycin (ADR)-treated rats. Adult male rats were randomized to three groups: i) Control group, ii) ADR group, and iii) ADR…	10.3892/ijmm.2018.3928	mediator	Male SD rat	Dox-induced cardiomyopathy	Rosuvastatin	-	-	detrimental	RAGE	HMGB1/RAGE
Effect of Shenqi Yangxin decoction on high mobility group box 1 and inflammatory signal pathway in a rat model of dilated cardiomyopathy	2018	JOURNAL OF TRADITIONAL CHINESE MEDICINE	38	6	862-871	Shen, L. J. and Lu, S. and Zhou, Y. H. and Xing, Q. M. and Zhou, C. G. and Li, L.	OBJECTIVE: To investigate the effects of Shenqi Yangxin decoction (SQYXD) on heart function in a rat model of dilated cardiomyopathy (DCM) and its potential mechanisms.METHODS: Sprague-Dawley rats were randomly divided into normal (10 rats) and DCM (150 rats) groups. DCM was induced by an intraperitoneal injection of adriamycin. Then, DCM baseline group was randomly selected sixteen DCM rats. The…	https://doi.org/10.1016/S0254-6272(18)30985-3	mediator	SD rats	Dox-induced cardiomyopathy	Shenqi Yangxin decoction (SQYXD)	-	-	detrimental	TLR-4/RAGE	TLR-4/RAGE/NF-κB
Perindopril improves cardiac function in doxorubicin-induced cardiotoxicity rats	2020	CURRENT SCIENCE	119	11	1838-+	Shen, L. J. and Zhou, Y. H. and Wang, J. G. and Li, L. and Lu, S.	The present study aimed to observe the effect of perindopril on cardiac function in doxorubicin-induced cardiotoxicity rats and explore the underlying molecular mechanisms. We constructed a doxorubicin-induced cardiotoxicity rat model (1.0 mg kg(-1), biweekly) for six weeks. Rats in the doxorubicininduced cardiotoxicity group exhibited impaired cardiac function, disorganized sarcomeres and increa…	10.18520/cs/v119/i11/1838-1845	mediator	SD Rats	Dox-induced cardiomyopathy	Perindopril	-	-	detrimental	-	Ang II/ROS/HMGB1/NF-κB
Protective effect of lncRNA CRNDE on myocardial cell apoptosis in heart failure by regulating HMGB1 cytoplasm translocation through PARP-1	2020	ARCHIVES OF PHARMACAL RESEARCH	43	12	1325-1334	Chen, H. and Liu, J. M. and Wang, B. and Li, Y. J.	Long non-coding RNAs (lncRNAs) are bound up with the regulation of various diseases. Here, we probed into the effect of lncRNA colorectal neoplasia differentially expressed (CRNDE) on heart failure (HF). The pathological alterations and cell apoptosis of heart tissues were observed by hematoxylin-eosin and TUNEL staining. The viability or apoptosis of mouse myocardial cells HL-1 was tested by XTT…	10.1007/s12272-020-01290-7	mediator	male C57/BL6 mice, HL-1 cardiomyocytes	Dox-induced cardiomyopathy and cell toxicity	lncRNA CRNDE	-	-	detrimental	-	LncRNA CRNDE/PARP-1/HMGB1
Protective Effect of miR-204 on Doxorubicin-Induced Cardiomyocyte Injury via HMGB1	2020	OXIDATIVE MEDICINE AND CELLULAR LONGEVITY	2020	-	-	Du, Y. Y. and Liu, G. H. and Zhao, L. S. and Yao, R.	The toxicity of doxorubicin (DOX) limits its clinical application. Nevertheless, at present, there is no effective drug to prevent DOX-induced cardiac injury. miR-204 is a newly discovered miRNA with many protective effects on cardiovascular diseases. However, little research has been done on the effects of miR-204 on DOX-induced cardiac injury. Our study is aimed at investigating the effect of m…	10.1155/2020/8819771	mediator/perturbation	C57B/L6J mice	Dox-induced cardiac injury	miRNA	Overexpression	-	detrimental	-	miR-204/HMGB1
Autophagic degradation of CCN2 (cellular communication network factor 2) causes cardiotoxicity of sunitinib	2022	AUTOPHAGY	18	5	1152-1173	Xu, Z. F. and Jin, Y. and Gao, Z. Z. and Zeng, Y. and Du, J. X. and Yan, H. and Chen, X. Q. and Ping, L. and Lin, N. M. and Yang, B. and He, Q. J. and Luo, P. H.	Excessive macroautophagy/autophagy is one of the causes of cardiomyocyte death induced by cardiovascular diseases or cancer therapy, yet the underlying mechanism remains unknown. We and other groups previously reported that autophagy might contribute to cardiomyocyte death caused by sunitinib, a tumor angiogenesis inhibitor that is widely used in clinic, which may help to understand the mechanism…	10.1080/15548627.2021.1965712	mediator/perturbation	C57BL/6 mice or BALB/c-nude mice	Sunitinib-induced cardiotoxicity	CCN-2	-	GL, siRNA, cK/O	detrimental	-	HMGB1/HSPB1 signaling
Metformin ameliorates doxorubicin-induced cardiotoxicity targeting HMGB1/TLR4/NLRP3 signaling pathway in mice	2023	LIFE SCIENCES	316	-	-	Alzokaky, A. A. and Al-Karmalawy, A. A. and Saleh, M. A. and Abdo, W. and Farage, A. E. and Belal, A. and Abourehab, M. A. S. and Antar, S. A.	Aims: Oxidative stress and inflammation have been linked to doxorubicin (DOX)-induced cardiotoxicity, while the exact molecular processes are currently under investigation. The goal of this study is to investigate Met-formin's preventive role in cardiotoxicity induced by DOX.Materials and methods: Male albino mice were divided randomly into 4 groups. Metformin (Met) 200 mg/kg orally (p.o.) was gi…	10.1016/j.lfs.2023.121390	mediator	Male albino mice	Dox-induced cardiomyopathy	Metformin	-	-	detrimental	TLR-4	HMGB1/TLR4/NLRP3/NF-κB
Circ_0001312 Silencing Suppresses Doxorubicin-Induced Cardiotoxicity via MiR-409-3p/HMGB1 Axis	2023	INTERNATIONAL HEART JOURNAL	64	-	71-80	Hu, X. C. and Liao, W. and Teng, L. F. and Ma, R. S. and Li, H. T.	Doxorubicin (DOX) is a potent cytotoxic chemotherapeutic agent limited in clinical application owing to its cumulative and irreversible cardiotoxicity. Circ_0001312 is highly expressed in patients with heart failure. However, it is still unclear whether circ_0001312 plays any roles in DOX-induced cardiotoxicity.Human AC16 cardiomyocytes in functional group were stimulated with DOX. The levels of …	10.1536/ihj.22-379	mediator	AC16 cells	Dox-induced cardiomyopathy	Circ_0001312 Silencing	-	-	detrimental	-	MiR-409-3p/HMGB1
Depletion of lncRNA MEG3 Ameliorates Imatinib-Induced Injury of Cardiomyocytes via Regulating miR-129-5p/HMGB1 Axis	2023	Analytical cellular pathology (Amsterdam)	2023	101541993	1108280	Tang, Peng and Zhou, Jinjian and Liu, Huagang and Mei, Shenglan and Wang, Kai and Ming, Hao	Imatinib is a classical targeted drug to treat chronic myeloid leukemia (CML). However, it shows cardiotoxicity, which limits its clinical application. Long noncoding RNA (lncRNA) maternally expressed gene 3 (MEG3) shows proapoptotic properties in human cells. This study is performed to investigate whether targeting MEG3 can attenuate imatinib-mediated cardiotoxicity to cardiomyocytes. In this wo…	https://dx.doi.org/10.1155/2023/1108280	mediator	H9c2 cardiomyocytes	Dox-induced cell toxicity	lncRNA MEG3 and miR-129-5p	-	-	detrimental	-	lncRNA-MEG3/miR-129-5p/HMGB1
Oxidative Stress and Pyroptosis in Doxorubicin-Induced Heart Failure and Atrial Fibrillation	2023	Oxidative medicine and cellular longevity	2023	101479826	4938287	Ping, Zhang and Fangfang, Tou and Yuliang, Zhan and Xinyong, Cai and Lang, Hong and Fan, Hu and Jun, Ma and Liang, Shao	Patients undergoing doxorubicin (Dox) chemotherapy often develop new-onset atrial fibrillation and heart failure. Recent studies indicate that the TLR4/MyD88/NLRP3 pyroptosis signaling pathway plays a key role in the occurrence and development of cancer, heart failure, and atherosclerosis. However, few studies investigated the role of oxidative stress and pyroptosis in doxorubicin-induced heart f…	https://dx.doi.org/10.1155/2023/4938287	mediator/prognostic	Patients	Dox-induced HF and Af	-	-	-	detrimental	TLR-4	TLR4/MyD88/NLRP3
Efficacy of Flaxseed Compared to ACE Inhibition in Treating Anthracycline- and Trastuzumab-Induced Cardiotoxicity	2024	CJC OPEN	6	7	925-937	Bkin, Smtl and Arya, V. and Haasbeek, P. R. and Cheung, D. Y. C. and Eekhoudt, C. R. and Mackic, L. and Bryson, A. N. and Varghese, S. S. and Austria, J. A. and Thliveris, J. A. and Aukema, H. M. and Ravandi, A. and Singal, P. K. and Jassal, D. S.	Background: Although the current combination of surgery, radiation, and chemotherapy is used in the breast-cancer setting, the administration of the anticancer drugs doxorubicin and trastuzumab is associated with an increased risk of developing heart failure. The aim of this study is to determine whether dietary fl axseed is comparable and/ or synergistic with the angiotensin-converting enzyme in…	https://doi.org/10.1016/j.cjco.2024.03.009	mediator	C57Bl/6 female mice	Doxorubicin(DOX) and trastuzumab (TRZ)-induced cytotoxicity	flaxseed (FLX) +/- perinopril (PER)	-	-	detrimental	-	-
Mesenchymal Stem Cell-Derived Exosomes Ameliorate Doxorubicin-Induced Cardiotoxicity	2024	PHARMACEUTICALS	17	1	-	Ali, S. A. and Singla, D. K.	Doxorubicin (DOX) is an incessantly used chemotherapeutic drug that can cause detrimental dose-dependent effects such as cardiotoxicity and congestive heart failure. Hence, there is a need to discover innovative therapeutic approaches to counteract DOX-induced cardiotoxicity (DIC). MSC-Exos have shown to reduce apoptosis and cardiac fibrosis and promote cardiomyocyte proliferation in myocardial i…	10.3390/ph17010093	mediator	H9c2 cardiomyocytes	Dox-induced cell toxicity	MSC-exo	-	-	detrimental	TLR-4	HMGB1/TLR4/NLRP3
Sodium-Glucose Co-Transporter-2 Inhibitor Empagliflozin Attenuates Sorafenib-Induced Myocardial Inflammation and Toxicity	2024	Environmental toxicology	-	-	-	Liu, Ching-Han and Ho, Yu-Cheng and Lee, Wen-Chin and Huang, Cheng-Yi and Lee, Yung-Kuo and Hsieh, Chung-Bao and Huang, Nan-Chieh and Wu, Cheng-Chun and Nguyen, Ngoc Uyen Nhi and Hsu, Ching-Cheng and Chen, Chiu-Hua and Chen, Yao-Chang and Huang, Wei-Chun and Lu, Yen-Yu and Fang, Cheng-Chieh and Chang, Yi-Chen and Chang, Chen-Lin and Tsai, Ming-Kai and Wen, Zhi-Hong and Li, Chiao-Zhu and Li, Chiao…	Environmental antineoplastics such as sorafenib may pose a risk to humans through water recycling, and the increased risk of cardiotoxicity is a clinical issue in sorafenib users. Thus, developing strategies to prevent sorafenib cardiotoxicity is an urgent work. Empagliflozin, as a sodium-glucose co-transporter-2 (SGLT2) inhibitor for type 2 diabetes control, has been approved for heart failure t…	https://dx.doi.org/10.1002/tox.24362	mediator	C57BL/6 mice, H9c2 cardiomyocytes	Sorafenib-induced cardiomyopathy and cell toxicity	Empagliflozin	-	-	detrimental	-	HMGB1/NF-κB

## Sheet: Myocarditis
Ttitle	Year	Journal	Volume	Issue	Pages	Authors	Abstract	Doi	Class	Study population	Models	Primary intervention	Agnoist	Antagnoist	HMGB1 effect	Receptors related to HMGB1	Pathways related to HMGB1
Increased Phosphorylation of Ca<SUP>2+</SUP> Handling Proteins as a Proarrhythmic Mechanism in Myocarditis	2014	CIRCULATION JOURNAL	78	9	2292-U406	Park, H. and Lee, D. and Oh, S. and Lim, J. and Hwang, H. J. and Park, S. and Pak, H. N. and Lee, M. H. and Joung, B.	Background: Because fatal arrhythmia is an important cause of death in patients with myocarditis, we investigated the proarrhythmic mechanisms of experimental autoimmune myocarditis.Methods and Results: Myocarditis was induced by injection of 2 mg porcine cardiac myosin into the footpads of adult Lewis rats on days 1 and 8 (Myo, n=15) and the results compared with Control rats (Control, n=15). In…	10.1253/circj.CJ-14-0277	mediator	Lewis rats	Experimental Autoimmune Myocarditis (EAM)	corticosteroid	-	-	detrimental	-	-
Small molecule disruption of G protein 帣帠 subunit signaling reprograms human macrophage phenotype and prevents autoimmune myocarditis in rats	2018	PLOS ONE	13	7	-	Karuppagounder, V. and Bajpai, A. and Meng, S. and Arumugam, S. and Sreedhar, R. and Giridharan, V. V. and Guha, A. and Bhimaraj, A. and Youker, K. A. and Palaniyandi, S. S. and Karmouty-Quintana, H. and Kamal, F. and Spiller, K. L. and Watanabe, K. and Thandavarayan, R. A.	The purpose of this study was to determine whether blocking of G protein beta gamma (G beta gamma) signaling halts heart failure (HF) progression by macrophage phenotype manipulation. Cardiac G beta gamma signaling plays a crucial role in HF pathogenesis. Previous data suggested that inhibiting G beta gamma signaling reprograms T helper cell 1 (Th1) and Th2 cytokines, suggesting that G beta gamma…	10.1371/journal.pone.0200697	mediator	rats	Experimental Autoimmune Myocarditis (EAM)	G protein beta gamma inhibitor (gallein)	-	-	detrimental	TLR4	TLR4-ERK/NFκB signaling
Sympathetic nerve blocks promote anti-inflammatory response by activating the JAK2-STAT3-mediated signaling cascade in rat myocarditis models: A novel mechanism with clinical implications	2018	HEART RHYTHM	15	5	770-779	Park, H. and Mun, D. and Kim, M. and Pak, H. N. and Lee, M. H. and Joung, B.	BACKGROUND Left stellectomy has become an important therapeutic option for patients with potentially fatal arrhythmias. However, the antiarrhythmic mechanism of left stellectomy is not well known. The cholinergic anti-inflammatory pathway (CAIP) is a complex immune mechanism that regulates peripheral inflammatory responses.OBJECTIVE The purpose of this study was to evaluate the effect of left ste…	10.1016/j.hrthm.2017.09.039	mediator	rats	Experimental Autoimmune Myocarditis (EAM)	Left stellectomy	-	-	detrimental	-	JAK2-STAT3
Inhibition of calpain alleviates coxsackievirus B3-induced myocarditis through suppressing the canonical NLRP3 inflammasome/caspase-1-mediated and noncanonical caspase-11-mediated pyroptosis pathways	2020	American Journal of Translational Research	12	5	1954-1964	Shi, H. and Yu, Y. and Liu, M. and Li, M. and Liu, X. and Wang, Y. and Chen, R.	This study aimed to verify the effects of calpain on coxsackievirus B3 (CVB3)-induced myocarditis and to further explore the underlying mechanisms. Transgenic mice overexpressing calpastatin, the endogenous calpain inhibitor, were introduced in the present study. The murine model of viral myocarditis (VMC) was established by intraperitoneal injection of CVB3 into transgenic and wild-type mice. My…	https://e-century.us/files/ajtr/12/5/ajtr0101111.pdf	mediator	mouse	CVB3 myocarditis	calpain inhibition	-	-	detrimental	-	NLRP3 inflammasome/caspase-1-mediated

## Sheet: Trauma-Stress
Ttitle	Year	Journal	Volume	Issue	Pages	Authors	Abstract	Doi	Class	Study population	Models	Primary intervention	Agnoist	Antagnoist	HMGB1 effect	Receptors related to HMGB1	Pathways related to HMGB1
Early structural changes of the heart after experimental polytrauma and hemorrhagic shock	2017	PLoS ONE	12	10	e0187327	Braun, C. K. and Kalbitz, M. and Halbgebauer, R. and Eisele, P. and Messerer, D. A. C. and Weckbach, S. and Schultze, A. and Braumuller, S. and Gebhard, F. and Huber-Lang, M. S.	Evidence is emerging that systemic inflammation after trauma drives structural and functional impairment of cardiomyocytes and leads to cardiac dysfunction, thus worsening the outcome of polytrauma patients. This study investigates the structural and molecular changes in heart tissue 4 h after multiple injuries with additional hemorrhagic shock using a clinically relevant rodent model of polytrau…	https://dx.doi.org/10.1371/journal.pone.0187327	mediator	C57BL/6 mice	polytrauma and hemorrhagic shock	-	-	-	detrimental	-	-
Structural alterations and inflammation in the heart after multiple trauma followed by reamed versus non-reamed femoral nailing	2020	PLOS ONE	15	6	-	Baur, M. and Weber, B. and Lackner, I. and Gebhard, F. and Pfeifer, R. and Cinelli, P. and Halvachizadeh, S. and Teuben, M. and Lipiski, M. and Cesarovic, N. and Pape, H. C. and Kalbitz, M.	Background Approximately 30,000 patients with blunt cardiac trauma are recorded each year in the United States. Blunt cardiac injuries after trauma are associated with a longer hospital stay and a poor overall outcome. Organ damage after trauma is linked to increased systemic release of pro-inflammatory cytokines and damage-associated molecular patterns. However, the interplay between polytrauma …	10.1371/journal.pone.0235220	mediator	Pigs	polytrauma and hemorrhagic shock	Reamed femoral nailing	-	-	detrimental	TLR2/4/9	-
miR-29a-3p transferred by mesenchymal stem cells-derived extracellular vesicles protects against myocardial injury after severe acute pancreatitis	2021	LIFE SCIENCES	272	-	-	Ren, S. and Pan, L. F. and Yang, L. Q. and Niu, Z. Q. and Wang, L. M. and Feng, H. and Yuan, M.	Aims: Acute pancreatitis (AP) is an inflammatory disease of the pancreas that may affect local tissues or remote organ systems, while severe acute pancreatitis (SAP) is a life-threatening disorder associated with multiple organ failure. In this investigation, we set about to determine whether microRNA-29a-3p (miR-29a-3p) carried by mesenchymal stem cell (MSCs)-derived extracellular vesicles (EVs)…	10.1016/j.lfs.2021.119189	mediator/perturbation	SD rats and H9C2 cells	severe acute pancreatitis	miR-29a-3p	overexpression	si-HMGB1	detrimental	TLR4	HMGB1/TLR4/Akt
Dao-Chi Powder Ameliorates Pancreatitis-Induced Intestinal and Cardiac Injuries via Regulating the Nrf2-HO-1-HMGB1 Signaling Pathway in Rats	2022	Frontiers in Pharmacology	13	-	922130	Yao, J. and Miao, Y. and Zhang, Y. and Zhu, L. and Chen, H. and Wu, X. and Yang, Y. and Dai, X. and Hu, Q. and Wan, M. and Tang, W.	Dao-Chi powder (DCP) has been widely used in the treatment of inflammatory diseases in the clinical practice of traditional Chinese medicine, but has not been used in acute pancreatitis (AP). This study aimed to evaluate the effect of DCP on severe AP (SAP) and SAP-associated intestinal and cardiac injuries. To this end, an SAP animal model was established by retrograde injection of 3.5% taurocho…	https://dx.doi.org/10.3389/fphar.2022.922130	mediator	SD rats	severe acute pancreatitis	Dao-Chi powder	-	-	detrimental	-	Nrf2-HO-1-HMGB1 Signaling Pathway
Chronic cold stress-induced myocardial injury: effects on oxidative stress, inflammation and pyroptosis	2023	JOURNAL OF VETERINARY SCIENCE	24	1	-	Lv, H. M. and He, Y. and Wu, J. J. and Zhen, L. and Zheng, Y.	Background: Hypothermia is a crucial environmental factor that elevates the risk of cardiovascular disease, but the underlying effect is unclear.Objectives: This study examined the role of cold stress (CS) in cardiac injury and its underlying mechanisms.Methods: In this study, a chronic CS-induced myocardial injury model was used; mice were subjected to chronic CS (4 degrees C) for three hours pe…	10.4142/jvs.22185	mediator	C57BL/6 mice	cold stress induced myocardial damage	-	-	-	detrimental	TLR4	TLR4/MyD88-NF-κB and -MAPK signaling pathways
High-mobility group box 1 protein, receptor for advanced glycation end products and nucleosomes increases after marathon	2023	Frontiers in Physiology	14	-	1118127	Schoenfeld, J. and Roeh, A. and Holdenrieder, S. and von Korn, P. and Haller, B. and Krueger, K. and Falkai, P. and Halle, M. and Hasan, A. and Scherr, J.	Background: Prolonged and strenuous exercise has been linked to potential exercise-induced myocardial damages. One potential key to unmask the discussed underlying mechanisms of this subclinical cardiac damage could be markers of immunogenic cell damage (ICD). We investigated the kinetics of high-mobility group box 1 protein (HMGB1), soluble receptor for advanced glycation end products (sRAGE), n…	https://dx.doi.org/10.3389/fphys.2023.1118127	mediator	Humans	-	Marathon	-	-	beneficial	RAGE	-

## Sheet: Sepsis-induced cardiomyopathy
Ttitle	Year	Journal	Volume	Issue	Pages	Authors	Abstract	Doi	Class	Study population	Models	Primary intervention	Agnoist	Antagnoist	HMGB1 effect	Receptors related to HMGB1	Pathways related to HMGB1
Effect of enteral versus parenteral nutrition on inflammation and cardiac function in a rat model of endotoxin-induced sepsis	2008	SHOCK	30	3	280-284	Hagiwara, S. and Iwasaka, H. and Shingu, C. and Noguchi, T.	The present study examined whether total enteral nutrition (TEN) and total parenteral nutrition (TPN) differentially modulates ghrelin, inflammatory mediator production, and cardiac dysfunction induced by LPS. Rats received isocaloric parenteral or enteral nutrition through implanted vascular catheters or gastrostomy tubes for 7 days. Enteral nutrition was provided in conventional (TEN-C) and imm…	10.1097/SHK.0b013e318162d0fe	mediator	Wistar rats	LPS-induced septic shock	nutrition	-	-	detrimental	-	-
Hyperglycemia contributes to cardiac dysfunction in a lipopolysaccharide-induced systemic inflammation model	2009	CRITICAL CARE MEDICINE	37	7	2223-2227	Hagiwara, S. and Iwasaka, H. and Hasegawa, A. and Asai, N. and Noguchi, T.	Objectives: Hyperglycemia is frequently observed in nondiabetic patients during acute illness. Furthermore, intensive insulin therapy significantly reduces mortality and morbidity due to several critical illnesses, including cardiac or infectious diseases. The purpose of this study was to determine whether cardiac function is affected by hyperglycemia and its treatment with insulin.Design: Lipopo…	10.1097/CCM.0b013e3181a007c6	mediator	Wistar rats	LPS-Induced Systemic Inflammation Model	hyperglycemia	-	-	detrimental	-	-
Endothelin receptor antagonist attenuates inflammatory response and prolongs the survival time in a neonatal sepsis model	2010	Intensive Care Medicine	36	12	2132-2139	Goto, T. and Hussein, M. H. and Kato, S. and Daoud, G. A. H. and Kato, T. and Kakita, H. and Mizuno, H. and Imai, M. and Ito, T. and Kato, I. and Suzuki, S. and Okada, N. and Togari, H. and Okada, H.	Purpose: To evaluate effects of endothelin receptor antagonist ETR-P1/fl in a neonatal sepsis model. Method(s): Eighteen anesthetized and mechanically ventilated 3-day-old piglets were divided into three groups. Six piglets received cecal ligation and perforation (CLP group). Six piglets were administrated a continuous infusion of ETR-P1/fl (0.05 mg/kg/h), an antisense homology box-derived peptid…	https://dx.doi.org/10.1007/s00134-010-2040-0	mediator	Piglets	cecal ligation and puncture (CLP)	endothelin receptor antagonist ETR-P1/fl	-	-	detrimental	-	-
Glucan phosphate attenuates myocardial HMGB1 translocation in severe sepsis through inhibiting NF-庥B activation	2011	AMERICAN JOURNAL OF PHYSIOLOGY-HEART AND CIRCULATORY PHYSIOLOGY	301	3	H848-H855	Ha, T. Z. and Xia, Y. L. and Liu, X. and Lu, C. and Liu, L. and Kelley, J. and Kalbfleisch, J. and Kao, R. L. and Williams, D. L. and Li, C. F.	Glucan phosphate attenuates myocardial HMGB1 translocation in severe sepsis through inhibiting NF-kappa B activation. Am J Physiol Heart Circ Physiol 301: H848-H855, 2011. First published June 3, 2011; doi:10.1152/ajpheart.01007.2010.-Myocardial dysfunction is a major consequence of septic shock and contributes to the high mortality of sepsis. High-mobility group box 1 (HMGB1) serves as a late me…	10.1152/ajpheart.01007.2010	mediator	Age- and weight-matched male ICR/HSD mice	cecal ligation and puncture (CLP)	glucan phosphate	-	-	detrimental	TLR4	TLR4-mediated NF-κB activation pathway
Activation of Myocardial Phosphoinositide-3-Kinase p110帢 Ameliorates Cardiac Dysfunction and Improves Survival in Polymicrobial Sepsis	2012	PLOS ONE	7	9	-	Li, C. F. and Hua, F. and Ha, T. and Singh, K. and Lu, C. and Kalbfleisch, J. and Breuel, K. F. and Ford, T. and Kao, R. L. and Gao, M. and Ozment, T. R. and Williams, D. L.	Phosphoinositide-3-kinase (PI3K)/Akt dependent signaling has been shown to improve outcome in sepsis/septic shock. There is also ample evidence that PI3K/Akt dependent signaling plays a crucial role in maintaining normal cardiac function. We hypothesized that PI3K/Akt signaling may ameliorate septic shock by attenuating sepsis-induced cardiac dysfunction. Cardiac function and survival were evalua…	10.1371/journal.pone.0044712	mediator	Wild type and caPI3K p110α transgenic mice	cecal ligation and puncture (CLP)	pi3k	-	-	detrimental	-	PI3K/Akt dependent signaling
Baicalein Inhibits HMGB1 Release and MMP-2/-9 Expression in Lipopolysaccharide-Induced Cardiac Hypertrophy	2014	AMERICAN JOURNAL OF CHINESE MEDICINE	42	4	785-797	Chen, H. M. and Liou, S. F. and Hsu, J. H. and Chen, T. J. and Cheng, T. L. and Chiu, C. C. and Yeh, J. L.	Myocardial dysfunction, a common complication after sepsis, significantly contributes to the death of patients with septic shock. In the search for potentially effective drugs to decrease mortality from sepsis, we investigated the cardioprotective effects of baicalein, a flavonoid present in the root of Scutellaria baicalensis, on lipopolysaccharide (LPS)-induced pro-inflammatory cytokine product…	10.1142/S0192415X14500505	mediator	Neonatal Wistar rat cardiomyocytes	LPS-induced hypertrophy	baicalein	-	-	detrimental	-	HMGB1 signaling pathways.
Methylprednisolone protects cardiac pumping mechanics from deteriorating in lipopolysaccharide-treated rats	2015	Frontiers in Physiology	6	-	348	Ko, Y. H. and Tsai, M. S. and Chang, R. W. and Chang, C. Y. and Wang, C. H. and Wu, M. S. and Liang, J. T. and Chang, K. C.	It has been shown that a prolonged low-dose corticosteroid treatment attenuates the severity of inflammation and the intensity and duration of organ system failure. In the present study, we determined whether low-dose methylprednisolone (a synthetic glucocorticoid) can protect male Wistar rats against cardiac pumping defects caused by lipopolysaccharide-induced chronic inflammation. For the induc…	https://dx.doi.org/10.3389/fphys.2015.00348	mediator	Wistar rats	LPS-induced cardiac pumping defect	corticosteroid	-	-	detrimental	-	-
Melatonin attenuates sepsis-induced cardiac dysfunction via a PI3K/Akt-dependent mechanism	2016	BASIC RESEARCH IN CARDIOLOGY	111	1	-	An, R. and Zhao, L. and Xi, C. and Li, H. X. and Shen, G. H. and Liu, H. X. and Zhang, S. M. and Sun, L. J.	Myocardial dysfunction is an important manifestation of sepsis. Previous studies suggest that melatonin is protective against sepsis. In addition, activation of the phosphatidylinositol 3-kinase (PI3K)/protein kinase B (Akt) signaling pathway has been reported to be beneficial in sepsis. However, the role of PI3K/Akt signaling in the protective effect of melatonin against sepsis-induced myocardia…	10.1007/s00395-015-0526-1	mediator	SD rats	cecal ligation and puncture (CLP)	Melantonin	-	-	detrimental	-	PI3K/Akt
Permissive role of AMPK and autophagy in adiponectin deficiency-accentuated myocardial injury and inflammation in endotoxemia	2016	JOURNAL OF MOLECULAR AND CELLULAR CARDIOLOGY	93	-	18-31	Ren, J. and Xu, X. H. and Wang, Q. R. and Ren, S. Y. and Dong, M. L. and Zhang, Y. M.	Background: Adiponectin (APN), an adipose-derived adipokine, alleviates lipopolysaccharide (LPS)-induced injury in multiple organs including hearts although the underlying mechanism in endotoxemia remains elusive. This study was designed to examine the role of adiponectin in LPS-induced cardiac anomalies and inflammation as well as the underlying mechanism with a focus on autophagy a conserved ma…	10.1016/j.yjmcc.2016.02.002	mediator	Wild-type (WT) and APN−/− mice	LPS-induced cardiac injury	Adiponectin	-	-	detrimental	TLR4	-
Reduced silent information regulator 1 signaling exacerbates sepsis-induced myocardial injury and mitigates the protective effect of a liver X receptor agonist	2017	Free Radical Biology and Medicine	113	-	291-303	Han, D. and Li, X. and Li, S. and Su, T. and Fan, L. and Fan, W. S. and Qiao, H. Y. and Chen, J. W. and Fan, M. M. and Li, X. J. and Wang, Y. B. and Ma, S. and Qiu, Y. and Tian, Z. H. and Cao, F.	Myocardial injury and dysfunction are critical manifestations of sepsis. Previous studies have reported that liver X receptor (LXR) activation is protective during sepsis. However, whether LXR activation protects against septic heart injury and its underlying mechanisms remain elusive. This study was designed to determine the role of LXR activation in the septic heart with a focus on SIRT1 (silen…	https://dx.doi.org/10.1016/j.freeradbiomed.2017.10.005	mediator	cardiac-specific SIRT1 knockout mice (SIRT1-/-)	cecal ligation and puncture (CLP)	liver X receptor	-	-	detrimental	-	-
Sodium tanshinone IIA sulfonate attenuates cardiac dysfunction and improves survival of rats with cecal ligation and puncture-induced sepsis	2018	Chinese Journal of Natural Medicines	16	11	846-855	Meng, Z. J. and Wang, C. and Meng, L. T. and Bao, B. H. and Wu, J. H. and Hu, Y. Q.	Cardiac dysfunction, a common consequence of sepsis, is the major contribution to morbidity and mortality in patients. Sodium tanshinone IIA sulfonate (STS) is a water-soluble derivative of Tanshinone IIA (TA), a main active component of Salvia miltiorrhiza Bunge, which has been widely used in China for the treatment of cardiovascular and cerebral system diseases. In the present study, the effect…	https://dx.doi.org/10.1016/S1875-5364%2818%2930126-2	mediator	SD rats	cecal ligation and puncture (CLP)	Sodium tanshinone IIA sulfonate	-	-	detrimental	-	-
Qiang-Xin 1 Formula Prevents Sepsis-Induced Apoptosis in Murine Cardiomyocytes by Suppressing Endoplasmic Reticulum- and Mitochondria-Associated Pathways	2018	FRONTIERS IN PHARMACOLOGY	9	-	-	Xu, X. L. and Liu, Q. Q. and He, S. S. and Zhao, J. X. and Wang, N. and Han, X. Y. and Guo, Y. H.	Sepsis is reported to be an unusual systemic reaction to infection, accompanied by multiple-organ failure. Sepsis-induced cardiomyopathy (SIC), defined as damages and dysfunction of the heart, is essential in the pathogenesis of sepsis. Traditional Chinese formula, which has long been used to improve the situation of patients through multitarget regulation, is now gradually being used as compleme…	10.3389/fphar.2018.00818	mediator	BALB/c mice	cecal ligation and puncture (CLP)	Qiang-Xin 1	-	-	detrimental	-	-
The expression changes and correlation analysis of high mobility group box-1 and tissue factor in the serum of rats with sepsis	2019	EUROPEAN REVIEW FOR MEDICAL AND PHARMACOLOGICAL SCIENCES	23	4	1634-1640	Chen, F. and Jiang, Y. and Liu, S. L. and Zou, L. H. and Cao, Y. and Zhu, Y. M.	OBJECTIVE: To investigate the expression changes of high mobility group box-1 (HMGB-1) and tissue factor (TF) and their correlation in the serum of sepsis rat models.MATERIALS AND METHODS: 30 rats were divided into the sham-operated group, 15 rats were in the control group. The cecal ligation and puncture method was used to make the animal model with abdominal infection induced by sepsis. There w…	https://www.europeanreview.org/wp/wp-content/uploads/1634-1640.pdf	mediator	Wistar rats	cecal ligation and puncture (CLP)	n/a	-	-	detrimental	-	-
Acute and chronic remote ischemic conditioning attenuate septic cardiomyopathy, improve cardiac output, protect systemic organs, and improve mortality in a lipopolysaccharide-induced sepsis model	2019	BASIC RESEARCH IN CARDIOLOGY		-	-	Honda, T. and He, Q. and Wang, F. F. and Redington, A. N.	Remote ischemic conditioning (RIC) is acutely cardioprotective in ischemia-reperfusion injury. We aimed to evaluate the effect of RIC on septic cardiomyopathy and associated multi-organ failure in a lipopolysaccharide (LPS)-induced sepsis mouse model. Balb/c mice were divided into sham, LPS, and LPS + RIC groups. LPS 10 mg/kg or saline control was injected intraperitoneally. RIC was performed by …	10.1007/s00395-019-0724-3	mediator	BALB/c mice	LPS-induced sepsis	Remote ischemic preconditioning	-	-	detrimental	-	-
Exploring the beneficial role of telmisartan in sepsis-induced myocardial injury through inhibition of high-mobility group box 1 and glycogen synthase kinase-3beta/nuclear factor-kappaB pathway	2020	Korean Journal of Physiology and Pharmacology	24	4	311-317	Jin, Y. and Wang, H. and Li, J. and Dang, M. and Zhang, W. and Lei, Y. and Zhao, H.	In the present experimental study, cecal ligation and puncture significantly increased the myocardial injury assessed in terms of excess release of creative kinase-MB (CK-MB), cardiac troponin I (cTnI), interleukin (IL)-6 and decrease of IL-10 in the blood following 12 h of laparotomy procedure as compared to normal control. Also, a significant increase in protein expression levels of high-mobili…	https://dx.doi.org/10.4196/KJPP.2020.24.4.311	mediator	Wistar rats	cecal ligation and puncture (CLP)	telmisartan (2 and 4 mg/kg) and AR-A014418 (1 and 2 mg/kg)	-	-	detrimental	HMGB1/receptors for advanced glycation end products	HMGB1/RAGE axis
Long non-coding RNA GAS5 aggravates myocardial depression in mice with sepsis via the microRNA-449b/HMGB1 axis and the NF-kappaB signaling pathway	2021	Bioscience reports	41	4	-	Gao, Hongfeng and Ma, Huijing and Gao, Min and Chen, Aichun and Zha, Shujuan and Yan, Jixi	Sepsis is a common cause of deaths of patients in intensive care unit. The study aims to figure out the role of long non-coding RNA (lncRNA) GAS5 in the myocardial depression in mice with sepsis. Cecal ligation and puncture (CLP) was applied to induce sepsis in mice, and then the heart function, myocardium structure, and the inflammatory response were evaluated. Differentially expressed lncRNAs i…	https://dx.doi.org/10.1042/BSR20201738	mediator/perturbation	C57BL/6 mice	cecal ligation and puncture (CLP)	long non-coding RNA (lncRNA) GAS5	Overexpression	-	detrimental	-	HMGB1/NF-κB pathway
Astragaloside IV Attenuates Polymicrobial Sepsis-Induced Cardiac Dysfunction in Rats via IKK/NF-庥B Pathway	2021	CHINESE JOURNAL OF INTEGRATIVE MEDICINE	27	11	825-831	Huang, X. and Zhang, M. Z. and Liu, B. and Ma, S. Y. and Yin, X. and Guo, L. H.	Objective To evaluate the protective effects of Astragaloside IV (AST) in a rat model of myocardial injury induced by cecal ligation and puncture (CLP). Methods The model of sepsis-induced cardiac dysfunction was induced by CLP. Using a random number table, 50 specific pathogen free grade of Sprague Dawley rats were randomized into 5 groups: the sham group (sham), the model group (CLP, 18 h/72 h)…	10.1007/s11655-021-2869-9	mediator	SD rats	cecal ligation and puncture (CLP)	Astragaloside	-	-	detrimental	-	-
Choline or CDP-choline restores hypotension and improves myocardial and respiratory functions in dogs with experimentally - Induced endotoxic shock	2021	Research in veterinary science	141	-	116-128	Kocaturk, Meric and Yilmaz, Zeki and Cansev, Mehmet and Ozarda, Yesim and Ceron, Jose Joaquin and Buturak, Ali and Ulus, Ismail H.	Endotoxin shock is associated with severe impairments in cardiovascular and respiratory functions. We showed previously that choline or cytidine-5'-diphosphocholine (CDP-choline) provides beneficial effects in experimental endotoxin shock in dogs. The objective of the present study was to determine the effects of choline or CDP-choline on endotoxin-induced cardiovascular and respiratory dysfuncti…	https://dx.doi.org/10.1016/j.rvsc.2021.10.010	mediator	Dogs	LPS-induced endotoxin shock	CDP-choline	-	-	detrimental	-	-
MicroRNA-181b Inhibits Inflammatory Response and Reduces Myocardial Injury in Sepsis by Downregulating HMGB1	2021	Inflammation	44	4	1263-1273	Ling, Lan and Zhi, Lida and Wang, Haifeng and Deng, Yihuan and Gu, Chengdong	MicroRNAs (miRNAs) are short endogenous noncoding RNAs regulating protein translation. However, the specific mechanism by which miR-181b influences sepsis via high-mobility group box-1 protein (HMGB1) still remains unknown. Thus, the aim of this study is to investigate the mechanism of miR-181b in regulating inflammatory response in sepsis-induced myocardial injury through targeting high-mobility…	https://dx.doi.org/10.1007/s10753-020-01411-w	mediator/perturbation	Rats	cecal ligation and puncture (CLP)	miR-181b	-	-	detrimental	-	-
MicroRNA-381-3p signatures as a diagnostic marker in patients with sepsis and modulates sepsis-steered cardiac damage and inflammation by binding HMGB1	2021	Bioengineered	12	2	11936-11946	Liu, J. and Yang, Y. and Lu, R. and Liu, Q. and Hong, S. and Zhang, Z. and Hu, G.	Immune response imbalance and cardiac dysfunction caused by sepsis are the main reasons for death in sepsis. This study aimed to confirm the expression and diagnostic possibility of microRNA-381-3p (miR-381-3p) and its mechanism in sepsis. Quantitative real-time PCR (qRT-PCR) and receiver operating characteristic (ROC) were used to reveal the levels and clinical significance of miR-381-3p. Pearso…	https://dx.doi.org/10.1080/21655979.2021.2006967	mediator	SD rats	cecal ligation and puncture (CLP)	miR-381-3p	-	-	detrimental	-	-
Knockdown of lncRNA PVT1 attenuated macrophage M1 polarization and relieved sepsis induced myocardial injury via miR-29a/HMGB1 axis	2021	CYTOKINE	143	-	-	Luo, Y. Y. and Yang, Z. Q. and Lin, X. F. and Zhao, F. L. and Tu, H. T. and Wang, L. J. and Wen, M. Y. and Xian, S. X.	Background: LncRNA PVT1 was reported to be elevated in septic myocardial tissue. The underlying mechanism by which PVT1 aggravated sepsis induced myocardial injury needs further investigation.Methods: Mice was subjected to LPS injection to mimic in vivo sepsis model. HE staining was applied to observe tissue injury. Cardiac function of mice was determined by echocardiography. Bone marrow derived …	10.1016/j.cyto.2021.155509	mediator	C57BL/6 mice	Septic myocardial injury model	LncRNA PVT1	-	-	detrimental	-	miR-29a/HMGB1 axis.
CircTLK1 modulates sepsis-induced cardiomyocyte apoptosis via enhancing PARP1/HMGB1 axis-mediated mitochondrial DNA damage by sponging miR-17-5p	2021	JOURNAL OF CELLULAR AND MOLECULAR MEDICINE	25	17	8244-8260	Qiu, Y. and Yu, Y. and Qin, X. M. and Jiang, T. and Tan, Y. F. and Ouyang, W. X. and Xiao, Z. H. and Li, S. J.	Introduction Septic cardiomyopathy is a common complication of sepsis with high morbidity and mortality, but lacks specific therapy. This study aimed to reveal the role of circTLK1 and its potential mechanisms in septic cardiomyopathy. Materials and Methods The in vitro and in vivo models of septic cardiomyopathy were established. Cell viability and apoptosis were detected by CCK8, TUNEL and flow…	10.1111/jcmm.16738	mediator	Human cardiomyocytes (HCMs)	LPS induced septic cardiomyopathy	CircTLK1	-	-	detrimental	-	PARP1/HMGB1 axis
MiR-125b enhances autophagic flux to improve septic cardiomyopathy via targeting STAT3/HMGB1	2021	EXPERIMENTAL CELL RESEARCH	409	2	-	Yu, Y. and Ou-Yang, W. X. and Zhang, H. and Jiang, T. and Tang, L. and Tan, Y. F. and Luo, H. Y. and Xiao, Z. H. and Li, S. J.	We explore the role of miR-125b in septic cardiomyopathy, focusing on miR-125b/STAT3/HMGB1 axis. CLP mouse model and LPS-stimulated primary rat cardiomyocytes (CMs) and H9C2 cell were used as in vivo and in vitro models of septic cardiomyopathy, respectively. qRT-PCR and western blot were performed to measure expression levels of miR-125b, STAT3, HMGB1, and autophagy-related proteins. MTT assay w…	10.1016/j.yexcr.2021.112842	mediator/perturbation	SD rats, NRCMs and H9C2 cell	CLP and LPS-treated cells	miR-125b	-	shHMGB1/siHMGB1	detrimental	-	miR-125b/STAT3/HMGB1 axis
Propofol ameliorates endotoxin-induced myocardial cell injury by inhibiting inflammation and apoptosis via the PPARgamma/HMGB1/NLRP3 axis	2021					Zhao, H. and Gu, Y. and Chen, H.	Endotoxin lipopolysaccharide (LPS) is one of the primary causes of myocardial injury. Propofol confers protective effects against LPS-induced myocardial damage; however, the biological functions and mechanisms underlying propofol are not completely understood. The present study aimed to investigate the effects of propofol on LPS-induced myocardial injury. Primary neonatal rat cardiomyocytes were …	https://dx.doi.org/10.3892/mmr.2020.11815	mediator/perturbation	NRCMs	LPS‑induced myocardial injury	Propofol	rHMGB1	siHMGB1	detrimental	PPARγ	PPARγ/HMGB1/NLRP3
PROTECTIVE EFFECT OF AGRIMONOLIDE AGAINST MYOCARDIAL INJURY IN CECAL LIGATION AND PUNCTURE (CLP) INDUCED SEPSIS IN WISTAR RATS VIA INHIBITION OF AKT	2021	Acta Poloniae Pharmaceutica - Drug Research	78	6	845-851	Zhao, Z. and Hu, X.	The present study was intended to explore the effect of agrimonolide on sepsis-associated myocardial injury, and its possible mechanism of action. The sepsis model was established by CLP in Wistar rats, and the various biochemical parameters were studied in heart tissues to ascertain the pharmacological benefit of agrimonolide. Further, Akt inhibitor SC79 was also administered with agrimonolide t…	https://dx.doi.org/10.32383/appdr/146144	mediator	Wistar rats	cecal ligation and puncture (CLP)	agrimonolide	-	-	detrimental	-	-
Down-regulated HDAC1 and up-regulated microRNA-124-5p recover myocardial damage of septic mice	2022	BIOENGINEERED	13	3	7168-7180	Nong, R. M. and Qin, C. Y. and Lin, Q. Q. and Lu, Y. and Li, J.	Studies have revealed the relationship between histone deacetylases (HDACs)/microRNAs (miRNAs) and sepsis, but little has ever investigated the mechanism of HDAC1/miR-124-5p in sepsis. Herein, we studied the impacts of HDAC1/miR-124-5p on myocardial damage of septic mice via regulating high-mobility group box chromosomal protein 1 (HMGB1). Septic mice were induced by cecal ligation and puncture. …	10.1080/21655979.2022.2034583	mediator/perturbation	C57BL/6 mice	cecal ligation and puncture (CLP)	HDAC1/miR-124-5p	Overexpression	shHMGB1	detrimental	-	-
Role of the lectin-like domain of thrombomodulin in septic cardiomyopathy	2022	LIFE SCIENCES	306	-	-	Voelker, M. T. and Hechaichi, N. and Ndongson-Dongmo, B. and Lemm, J. and Heller, R. and Bauer, R. and Conway, E. M. and Theilmeier, G. and Stehr, S. N.	Aims: Septic cardiomyopathy is a severe complication of sepsis and septic shock. This study aimed to evaluate the role of thrombomodulin and its lectin-like domain (LLD-TM) in the development of septic cardiomyopathy and the link between LLD-TM, HMGB-1, and toll-like receptors 2/4 (TLR 2/4) to intracellular mechanisms resulting in reduced cardiac function. Materials and methods: Sepsis was induce…	10.1016/j.lfs.2022.120830	mediator	Mice lacking the lectin-like domain of thrombomodulin (TMLeD/LeD)	Polymicrobial peritoneal infection model	LLD of TM	-	-	detrimental	TLR2/4	signaling pathway of HMGB-1 via TLR2/4
Effect of Asiatic Acid Alleviating Myocardial Injury Caused by Lipopolysaccharide through Inhibiting Oxidative Stress and Ferroptosis in Broilers	2024	Acta Veterinaria et Zootechnica Sinica	55	4	1787-1799	Zhang, X. and Qiu, W. and Pang, X. and Su, Y. and Ye, J. and Huang, J. and Zhou, S. and Tang, Z. and Wang, R. and Su, R.	This experiment was conducted to investigate the effects of different concentrations of asiatic acid (AA)on lipopolysaccharide (LPS)-induced acute myocardial injury (AMI) in broilers. All 50 broilers were selected to be reared to 7 days of age, and then divided into 5 groups?namely Control group, LPS group, LPS+ AA 15 mg*kg-1 group, LPS+ AA 30 mg*kg-1 group, LPS+ AA 60 mg.kg~ group. At 7 days of …	https://html.rhhz.net/XMSYXB/html/2024/4/1714093661789-1462170893.htm	mediator	Broilers	LPS-induced AMI	asiatic acid (AA)	-	-	detrimental	-	-
